# Supplementary material for: The transcriptional regulator LysG (Rv1985c) of Mycobacterium tuberculosis activates lysE (Rv1986) in a lysine-dependent manner
Source: PLoS One. 2017 Oct 19;12(10):e0186505. doi: 10.1371/journal.pone.0186505 (PMC5648196; doi:10.1371/journal.pone.0186505)
Supplement: S1 Table — Wt Mt and ΔlysG were grown in minimal medium in the presence of 5 mM lysine as sole nitrogen source. Signal intensities of the mutant strain ΔlysG were compared to the Wt Mt strain. A dataframe with a row for the number of top genes is presented. Fold changes (FC) were expressed as mean FC from three independent experiments (Exp). (XLSX) [file pone.0186505.s003.xlsx]

## Sheet: S1 Table
S1 Table. Whole transcriptome expression analysis. Wt Mt and ΔlysG were grown in minimal medium in the presence of 5 mM lysine as sole nitrogen source. Signal intensities of the mutant strain ΔlysG were compared to the Wt Mt strain. A dataframe with a row for the number top genes. Fold changes (FC) were expressed as mean FC from three independent experiments (Exp).
Gene name		Log2FC	AveExpr	Absolute FC	Regulation	Moderated t-statistic	P-value (raw)	Adjusted p-value	B	Wt Mt strain (log2 data)			DlysG mutant strain (log2 data)			Gene description [Cole et al., 1998]
										Exp 1	Exp 2	Exp 3	Exp 1	Exp 2	Exp 3
Rv1985c	lysG	3.08442	6.75208	8.48209	up	19.8838	2.75702e-10	7.40483e-07	7.79873	5.40049	5.30073	4.93798	8.16381	8.30417	8.42447	PROBABLE TRANSCRIPTIONAL REGULATORY PROTEIN (PROBABLY LYSR-FAMILY)
		-3.6456	6.8693	12.5151	down	-19.7407	2.99004e-10	7.40483e-07	7.77869	9.70616	9.42949	9.31485	5.70113	5.67541	6.13717	intergenic region 2230611-2231025
Rv2932	ppsB	-4.0151	6.71834	16.1684	down	-16.8146	1.79659e-09	2.96617e-06	7.27734	8.58702	8.76527	8.98811	4.61107	4.55292	5.13109	PHENOLPTHIOCEROL SYNTHESIS TYPE-I POLYKETIDE SYNTHASE PPSB
Rv2933	ppsC	-3.5598	6.81244	11.7925	down	-12.3916	5.11088e-08	6.32855e-05	6.0021	8.28702	8.74016	8.91397	4.84654	4.88188	5.53333	PHENOLPTHIOCEROL SYNTHESIS TYPE-I POLYKETIDE SYNTHASE PPSC
Rv2934	ppsD	-2.49841	6.84453	5.65063	down	-9.42337	9.22751e-07	0.000914077	4.50082	7.79899	8.32303	8.25397	5.76486	5.44145	5.67445	PHENOLPTHIOCEROL SYNTHESIS TYPE-I POLYKETIDE SYNTHASE PPSD
Rv1986	lysE	-2.02014	9.28383	4.05623	down	-8.74583	1.97858e-06	0.00163331	4.04202	11.2036	11.3233	11.1483	8.84098	9.09362	9.68017	PROBABLE CONSERVED INTEGRAL MEMBRANE PROTEIN
Rv0001	dnaA	0.018234	10.6722	1.01272	up	0.160714	0.875098	0.999877	-5.79618	10.5952	10.4226	10.5728	10.612	10.4937	10.5395	CHROMOSOMAL REPLICATION INITIATOR PROTEIN DNAA
Rv0002	dnaN	0.149919	9.13245	1.10951	up	1.32785	0.209899	0.999877	-5.00143	9.01252	9.05776	9.23213	9.1872	9.31724	9.24774	DNA POLYMERASE III (BETA CHAIN) DNAN (DNA NUCLEOTIDYLTRANSFERASE)
Rv0003	recF	0.0304743	8.42589	1.02135	up	0.208782	0.838259	0.999877	-5.78741	7.8571	8.2223	8.34463	7.9428	8.22463	8.34802	DNA REPLICATION AND REPAIR PROTEIN RECF (SINGLE-STRAND DNA BINDING PROTEIN)
Rv0004		-0.0390708	8.13582	1.02745	down	-0.294349	0.77372	0.999877	-5.76622	8.00478	8.31915	8.17661	8.00139	8.10798	8.27395	hypothetical protein
Rv0005	gyrB	-0.0763611	10.7298	1.05436	down	-0.441317	0.66714	0.999877	-5.71336	10.8259	10.7717	10.7288	10.6044	10.7002	10.7927	DNA GYRASE (SUBUNIT B) GYRB (DNA TOPOISOMERASE (ATP-HYDROLYSING)) (DNA TOPOISOMERASE II) (TYPE II DNA TOPOISOMERASE)
Rv0006	gyrA	-0.0230514	10.6454	1.01611	down	-0.234379	0.818798	0.999877	-5.78182	10.5808	10.6443	10.6109	10.6154	10.4802	10.6712	DNA GYRASE (SUBUNIT A) GYRA (DNA TOPOISOMERASE (ATP-HYDROLYSING)) (DNA TOPOISOMERASE II) (TYPE II DNA TOPOISOMERASE)
Rv0007		-0.0371442	9.77522	1.02608	down	-0.258329	0.800704	0.999877	-5.77601	9.56092	9.60538	9.94571	9.6035	9.57279	9.82429	POSSIBLE CONSERVED MEMBRANE PROTEIN
Rv0008c		0.079737	6.96555	1.05683	up	0.487725	0.634881	0.999877	-5.69243	6.84193	6.97154	6.7438	7.0139	6.76645	7.01613	POSSIBLE MEMBRANE PROTEIN
Rv0009	ppiA	0.262416	11.4475	1.19949	up	1.91443	0.0806839	0.999877	-4.25296	10.7759	11.0421	11.2965	11.1534	11.3451	11.4032	PROBABLE IRON-REGULATED PEPTIDYL-PROLYL CIS-TRANS ISOMERASE A PPIA (PPIase A) (ROTAMASE A)
Rv0010c		-0.180303	8.43663	1.13312	down	-0.579283	0.573535	0.999877	-5.64531	8.23996	8.51315	8.80762	8.16207	8.13364	8.7241	PROBABLE CONSERVED MEMBRANE PROTEIN
Rv0011c		-0.0503431	10.3093	1.03551	down	-0.404173	0.693477	0.999877	-5.72866	9.93965	9.95995	10.2021	9.74791	10.0077	10.1951	PROBABLE CONSERVED TRANSMEMBRANE PROTEIN
Rv0012		-0.0574349	9.35169	1.04061	down	-0.369152	0.7187	0.999877	-5.74189	9.4964	9.55741	9.45577	9.4622	9.35473	9.52034	PROBABLE CONSERVED MEMBRANE PROTEIN
Rv0013	trpG	0.0899163	9.20919	1.06431	up	0.777324	0.452612	0.999877	-5.51787	8.94143	9.08726	9.23792	9.23173	9.01921	9.28541	POSSIBLE ANTHRANILATE SYNTHASE COMPONENT II TRPG (GLUTAMINE AMIDOTRANSFERASE)
Rv0014c	pknB	0.0200513	9.57069	1.014	up	0.193155	0.850196	0.999877	-5.79051	9.39299	9.44329	9.45322	9.30996	9.50286	9.53682	TRANSMEMBRANE SERINE/THREONINE-PROTEIN KINASE B PKNB (PROTEIN KINASE B) (STPK B)
Rv0015c	pknA	0.0125286	9.21656	1.00872	up	0.0998662	0.922165	0.999877	-5.80403	9.08528	9.11969	9.11742	9.0749	9.12098	9.1641	TRANSMEMBRANE SERINE/THREONINE-PROTEIN KINASE A PKNA (PROTEIN KINASE A) (STPK A)
Rv0016c	pbpA	-0.0223044	8.88385	1.01558	down	-0.198183	0.846351	0.999877	-5.78954	8.71872	8.59311	8.66971	8.80655	8.47266	8.63541	PROBABLE PENICILLIN-BINDING PROTEIN PBPA
Rv0017c	rodA	0.0297033	8.91083	1.0208	up	0.276804	0.786827	0.999877	-5.77114	8.88692	9.03534	9.11885	8.92268	9.00564	9.20191	PROBABLE CELL DIVISION PROTEIN RODA
Rv0018c	ppp	0.0276741	9.14044	1.01937	up	0.1685	0.869108	0.999877	-5.79492	8.91744	9.03731	9.25003	8.97032	8.92499	9.3925	POSSIBLE SERINE/THREONINE PHOSPHATASE PPP
Rv0019c		-0.036582	8.96338	1.02568	down	-0.33845	0.741103	0.999877	-5.75252	8.5809	8.86704	8.71456	8.7403	8.58685	8.72561	hypothetical protein
Rv0020c	TB39.8	0.0100221	10.347	1.00697	up	0.0902904	0.929605	0.999877	-5.80493	10.0525	10.1149	9.82669	9.97515	10.1585	9.8905	hypothetical protein
Rv0021c		0.289258	5.63089	1.22201	up	1.91532	0.0805617	0.999877	-4.25173	5.30902	5.30287	5.18998	5.62641	5.6931	5.35014	hypothetical protein
Rv0023		0.0545878	6.52281	1.03856	up	0.423626	0.679628	0.999877	-5.72081	6.36012	6.59545	6.46661	6.59679	6.38938	6.59977	POSSIBLE TRANSCRIPTIONAL REGULATORY PROTEIN
Rv0024		0.0740659	6.78317	1.05268	up	0.503258	0.624253	0.999877	-5.68497	6.81558	6.61259	6.50109	6.74097	6.77111	6.63938	PUTATIVE SECRETED PROTEIN P60-RELATED PROTEIN
Rv0025		-0.0924335	8.20075	1.06617	down	-0.953522	0.359877	0.999877	-5.3769	8.79328	8.61122	8.56827	8.51144	8.60342	8.58061	hypothetical protein
Rv0026		0.00314147	7.36844	1.00218	up	0.0233672	0.981757	0.999877	-5.80869	7.44797	7.0996	7.30713	7.15554	7.31793	7.39065	hypothetical protein
Rv0027		-0.0108242	8.98868	1.00753	down	-0.0740345	0.942251	0.999877	-5.80625	9.29525	8.85411	8.85587	9.00995	9.11245	8.85036	hypothetical protein
Rv0028		-0.0889594	7.34427	1.0636	down	-0.747547	0.469696	0.999877	-5.53919	7.92453	7.85515	7.69238	7.65512	7.80819	7.74187	hypothetical protein
Rv0029		-0.158476	8.52671	1.11611	down	-1.30065	0.218757	0.999877	-5.03184	9.60974	9.45594	9.41496	9.46099	9.21819	9.32603	hypothetical protein
Rv0030		-0.141571	7.84244	1.10311	down	-1.07976	0.302304	0.999877	-5.26115	8.22228	7.96314	8.19347	8.08611	7.93175	7.93631	hypothetical protein
Rv0031		-0.0384312	6.34315	1.027	down	-0.13796	0.89265	0.999877	-5.79954	6.12659	5.84156	5.942	6.10432	5.82349	5.86706	POSSIBLE REMNANT OF A TRANSPOSASE
Rv0031		-0.0777793	6.38213	1.05539	down	-0.374519	0.714811	0.999877	-5.73993	6.27802	6.14065	6.08755	6.29071	6.03482	5.94735	POSSIBLE REMNANT OF A TRANSPOSASE
Rv0032	bioF2	0.229187	7.37715	1.17217	up	0.721104	0.485202	0.999877	-5.5575	7.34056	7.46671	7.29667	7.76828	7.54913	7.47409	POSSIBLE 8-AMINO-7-OXONONANOATE SYNTHASE BIOF2 (AONS) (8-AMINO-7-KETOPELARGONATE SYNTHASE) (7-KETO-8-AMINO-PELARGONIC ACID SYNTHETASE) (7-KAP SYNTHETASE) (L-ALANINE--PIMELYL CoA LIGASE)
Rv0033	acpA	0.186632	8.21978	1.1381	up	0.578696	0.573918	0.999877	-5.64563	8.64217	8.293	8.08859	8.71344	8.56228	8.30794	PROBABLE ACYL CARRIER PROTEIN ACPA (ACP)
Rv0034		0.213317	7.89512	1.15935	up	0.793498	0.443501	0.999877	-5.50598	7.92135	7.83703	7.60531	8.08439	8.03937	7.87987	hypothetical protein
Rv0035	fadD34	0.39519	7.71042	1.31512	up	1.53899	0.150771	0.999877	-4.75103	7.41295	7.28938	7.22532	7.87403	7.64588	7.59332	PROBABLE FATTY-ACID-CoA LIGASE FADD34 (FATTY-ACID-CoA SYNTHETASE) (FATTY-ACID-CoA SYNTHASE)
Rv0036c		0.0843759	8.87178	1.06023	up	0.762939	0.460815	0.999877	-5.52827	8.69527	8.94835	8.94438	8.84452	8.94603	9.05057	hypothetical protein
Rv0037c		0.100832	7.63968	1.07239	up	0.936634	0.368139	0.999877	-5.39148	7.51071	7.63945	7.68827	7.71713	7.71783	7.70597	PROBABLE CONSERVED INTEGRAL MEMBRANE PROTEIN
Rv0038		-0.153332	8.0681	1.11213	down	-1.14063	0.277149	0.999877	-5.20123	8.77577	8.72652	8.74855	8.58696	8.5549	8.64899	hypothetical protein
Rv0039c		-0.143847	9.27897	1.10485	down	-0.871023	0.401503	0.999877	-5.446	9.66452	10.0647	9.72237	9.59596	9.79592	9.6282	POSSIBLE CONSERVED TRANSMEMBRANE PROTEIN
Rv0040c	mtc28	0.330966	10.4036	1.25785	up	1.21415	0.248958	0.999877	-5.12547	9.12685	9.70485	10.089	9.37979	10.154	10.3798	SECRETED PROLINE RICH PROTEIN MTC28 (PROLINE RICH 28 KDA ANTIGEN)
Rv0041	leuS	0.046181	7.95846	1.03253	up	0.324728	0.751199	0.999877	-5.75698	7.68017	7.74836	8.01047	7.72271	7.92676	7.92806	PROBABLE LEUCYL-tRNA SYNTHETASE LEUS (LEUCINE--tRNA LIGASE) (LEURS)
Rv0042c		-0.0443304	9.90207	1.0312	down	-0.3567	0.727755	0.999877	-5.74631	9.06418	9.05556	9.32329	9.11842	9.04126	9.15036	POSSIBLE TRANSCRIPTIONAL REGULATORY PROTEIN (PROBABLY MARR-FAMILY)
Rv0043c		0.115041	8.86768	1.08301	up	1.27216	0.228359	0.999877	-5.0632	8.46622	8.3979	8.54621	8.63565	8.52887	8.59093	PROBABLE TRANSCRIPTIONAL REGULATORY PROTEIN (PROBABLY GNTR-FAMILY)
Rv0044c		0.148293	8.37455	1.10826	up	1.40697	0.185798	0.999877	-4.9105	8.03537	8.12091	7.96183	8.21738	8.11457	8.23105	POSSIBLE OXIDOREDUCTASE
Rv0045c		0.0127459	8.64	1.00887	up	0.0928482	0.927617	0.999877	-5.8047	8.29102	8.77114	8.76351	8.47486	8.77017	8.61888	POSSIBLE HYDROLASE
Rv0046c	ino1	0.062825	10.2875	1.04451	up	0.371504	0.716995	0.999877	-5.74103	10.8186	10.8969	10.5718	10.9884	10.9544	10.533	MYO-INOSITOL-1-PHOSPHATE SYNTHASE INO1 (Inositol 1-phosphate synthetase) (D-glucose 6-phosphate cycloaldolase) (Glucose 6-phosphate cyclase) (Glucocycloaldolase)
Rv0047c		0.0593734	8.96258	1.04201	up	0.248421	0.808176	0.999877	-5.77848	9.11067	9.35661	9.07712	9.24553	9.45108	9.02591	hypothetical protein
Rv0048c		0.060912	7.81846	1.04312	up	0.539886	0.599542	0.999877	-5.66652	7.20569	7.48521	7.5259	7.45829	7.42399	7.51726	POSSIBLE MEMBRANE PROTEIN
Rv0049		-0.0244847	9.82631	1.01712	down	-0.261617	0.798229	0.999877	-5.77517	9.62895	9.70895	9.66423	9.66703	9.71625	9.5454	hypothetical protein
Rv0050	ponA1	-0.0200753	10.0134	1.01401	down	-0.164196	0.872418	0.999877	-5.79563	10.2972	10.1557	10.1336	10.1756	10.1316	10.2189	PROBABLE BIFUNCTIONAL PENICILLIN-BINDING PROTEIN 1A/1B PONA1 (MUREIN POLYMERASE) (PBP1): PENICILLIN-INSENSITIVE TRANSGLYCOSYLASE (PEPTIDOGLYCAN TGASE) + PENICILLIN-SENSITIVE TRANSPEPTIDASE (DD-TRANSPEPTIDASE)
Rv0051		-0.0972871	7.55784	1.06976	down	-0.572207	0.578161	0.999877	-5.64922	7.53224	7.54023	7.73874	7.39378	7.42173	7.70384	PROBABLE CONSERVED TRANSMEMBRANE PROTEIN
Rv0052		-0.116084	7.41407	1.08379	down	-0.75938	0.462859	0.999877	-5.53081	7.44225	7.13576	7.49249	7.20279	7.08828	7.43118	hypothetical protein
Rv0053	rpsF	0.12078	9.55317	1.08732	up	0.660651	0.521809	0.999877	-5.59709	8.75866	9.30269	9.39603	8.97847	9.40151	9.43974	PROBABLE 30S RIBOSOMAL PROTEIN S6 RPSF
Rv0054	ssb	0.0844578	9.76498	1.06029	up	0.529686	0.606372	0.999877	-5.67178	8.90674	9.48474	9.46423	9.17414	9.49806	9.4369	PROBABLE SINGLE-STRAND BINDING PROTEIN SSB (HELIX-DESTABILIZING PROTEIN)
Rv0055	rpsR1	0.123751	9.03702	1.08956	up	0.657274	0.5239	0.999877	-5.5992	8.6005	8.99769	8.92196	8.67692	9.26064	8.95385	PROBABLE 30S RIBOSOMAL PROTEIN S18-1 RPSR1
Rv0056	rplI	0.0942986	10.1554	1.06755	up	0.479051	0.640853	0.999877	-5.69649	9.53926	9.98147	10.1009	9.72493	10.0843	10.0952	PROBABLE 50S RIBOSOMAL PROTEIN L9 RPLI
Rv0057		0.0999357	8.57588	1.07173	up	0.382513	0.709034	0.999877	-5.73698	7.49221	8.14688	8.39637	7.63385	8.24171	8.45971	hypothetical protein
Rv0058	dnaB	0.280926	8.91625	1.21497	up	0.97611	0.349033	0.999877	-5.35706	7.57353	8.96157	8.43935	8.26872	8.90962	8.6389	PROBABLE REPLICATIVE DNA HELICASE DNAB
Rv0059		0.307412	8.4166	1.23749	up	0.977185	0.348523	0.999877	-5.35611	6.80927	8.22298	7.90819	7.59049	8.11543	8.15674	hypothetical protein
Rv0060		-0.0411756	9.35765	1.02895	down	-0.301199	0.768622	0.999877	-5.76421	9.07983	9.48989	9.3704	9.03722	9.44274	9.33663	hypothetical protein
Rv0061		-0.0256292	7.56967	1.01792	down	-0.0383962	0.970028	0.999877	-5.80823	6.96542	7.36109	8.08912	7.28254	7.32402	7.73218	hypothetical protein
Rv0062	celA1	0.279675	7.43715	1.21392	up	1.7413	0.108199	0.999877	-4.48995	6.05981	5.96895	5.87241	6.38371	6.1971	6.15939	POSSIBLE CELLULASE CELA1 (ENDOGLUCANASE) (ENDO-1,4-BETA-GLUCANASE) (FI-CMCASE) (CARBOXYMETHYL CELLULASE)
Rv0063		0.209222	7.11859	1.15606	up	0.779547	0.451353	0.999877	-5.51625	5.66761	6.09671	6.55903	5.73651	6.33389	6.88062	POSSIBLE OXIDOREDUCTASE
Rv0064		-0.150813	8.4599	1.11019	down	-1.21874	0.247277	0.999877	-5.12063	9.32593	9.08101	8.87726	9.03751	8.93161	8.86264	PROBABLE CONSERVED TRANSMEMBRANE PROTEIN
Rv0065		-0.0411441	7.75406	1.02893	down	-0.320144	0.754582	0.999877	-5.75843	8.05103	7.94325	8.14422	7.79433	7.98717	8.23357	hypothetical protein
Rv0066c	icd2	0.109275	8.8947	1.07869	up	0.867288	0.403462	0.999877	-5.449	8.67102	8.54983	8.27519	8.67473	8.70471	8.44442	PROBABLE ISOCITRATE DEHYDROGENASE [NADP] ICD2 (OXALOSUCCINATE DECARBOXYLASE) (IDH) (NADP+-SPECIFIC ICDH) (IDP)
Rv0067c		0.178233	6.05688	1.1315	up	1.11737	0.286566	0.999877	-5.22443	6.22989	6.04297	6.12181	6.13266	6.56994	6.22677	POSSIBLE TRANSCRIPTIONAL REGULATORY PROTEIN (POSSIBLY TETR-FAMILY)
Rv0068		0.12249	5.1211	1.08861	up	0.617407	0.548958	0.999877	-5.62345	5.03804	4.99275	4.65717	5.25967	5.03989	4.75586	PROBABLE OXIDOREDUCTASE
Rv0069c	sdaA	0.0792626	8.44126	1.05648	up	0.565733	0.582411	0.999877	-5.65276	8.84959	8.91669	8.89211	8.98923	8.94719	8.95974	PROBABLE L-SERINE DEHYDRATASE SDAA (L-SERINE DEAMINASE) (SDH) (L-SD)
Rv0070c	glyA2	0.223699	8.41345	1.16772	up	2.19564	0.0493753	0.999877	-3.8473	8.73909	8.66308	8.63426	8.9653	8.89002	8.85221	PROBABLE SERINE HYDROXYMETHYLTRANSFERASE GLYA2 (SERINE METHYLASE 2) (SHMT 2)
Rv0071		-0.0232991	4.96776	1.01628	down	-0.23319	0.819699	0.999877	-5.78209	4.96032	4.97182	5.01146	4.92823	4.96399	4.98148	POSSIBLE MATURASE
Rv0072		0.0481978	9.70631	1.03397	up	0.313696	0.759351	0.999877	-5.76044	9.35635	9.43091	9.76031	9.46148	9.52344	9.70724	PROBABLE GLUTAMINE-TRANSPORT TRANSMEMBRANE PROTEIN ABC TRANSPORTER
Rv0073		-0.0404768	9.962	1.02845	down	-0.363153	0.723057	0.999877	-5.74404	9.96982	9.96601	10.1073	9.97406	9.88873	10.0589	PROBABLE GLUTAMINE-TRANSPORT ATP-BINDING PROTEIN ABC TRANSPORTER
Rv0074		-0.0333648	8.67182	1.0234	down	-0.267129	0.794085	0.999877	-5.77373	8.93093	8.81536	8.88024	8.89647	8.72216	8.9078	hypothetical protein
Rv0075		-0.0906121	8.46204	1.06482	down	-0.517793	0.614387	0.999877	-5.6778	8.80317	8.74234	8.99794	8.72261	8.57208	8.97693	PROBABLE AMINOTRANSFERASE
Rv0076c		0.0924185	8.36407	1.06616	up	0.540922	0.59885	0.999877	-5.66598	8.21738	8.54782	8.65463	8.39466	8.70089	8.60152	PROBABLE MEMBRANE PROTEIN
Rv0077c		0.156975	5.12255	1.11495	up	0.810935	0.433813	0.999877	-5.49292	4.84505	4.93931	4.84442	5.0885	5.10824	4.90296	PROBABLE OXIDOREDUCTASE
Rv0078		0.215726	6.67575	1.16129	up	0.811211	0.433661	0.999877	-5.49271	5.70468	6.5402	6.72805	6.04279	6.8105	6.76682	PROBABLE TRANSCRIPTIONAL REGULATORY PROTEIN
Rv0078A		-0.120561	9.16403	1.08716	down	-0.936157	0.368374	0.999877	-5.39188	9.64727	9.66423	9.65772	9.32314	9.56728	9.71712	hypothetical protein
Rv0079		-0.0429201	10.2331	1.0302	down	-0.181188	0.859364	0.999877	-5.79273	12.513	12.6347	12.2026	12.2246	12.6343	12.3626	hypothetical protein
Rv0080		0.0843093	8.47475	1.06018	up	0.300047	0.769479	0.999877	-5.76455	10.6029	11.0227	10.6445	10.363	11.3005	10.8594	hypothetical protein
Rv0081		0.0803397	8.11213	1.05727	up	0.265256	0.795492	0.999877	-5.77422	8.27042	9.16114	8.95774	8.14498	9.3184	9.16694	PROBABLE TRANSCRIPTIONAL REGULATORY PROTEIN
Rv0082		0.11343	8.4748	1.0818	up	0.416735	0.684521	0.999877	-5.72363	8.64004	9.33401	9.31855	8.64786	9.86401	9.12101	PROBABLE OXIDOREDUCTASE
Rv0083		0.337274	6.5786	1.26337	up	0.975307	0.349415	0.999877	-5.35777	6.24248	7.60829	7.63367	7.06587	8.04738	7.38301	PROBABLE OXIDOREDUCTASE
Rv0084	hycD	0.0479533	7.51039	1.0338	up	0.155889	0.878815	0.999877	-5.79694	7.33566	8.28654	8.44573	7.73333	8.3636	8.11485	POSSIBLE FORMATE HYDROGENLYASE HYCD (FHL)
Rv0085	hycP	-0.109617	7.46184	1.07894	down	-0.39278	0.701642	0.999877	-5.73309	7.41571	8.26285	8.51532	7.4996	8.23898	8.12644	POSSIBLE HYDROGENASE HYCP
Rv0086	hycQ	-0.21757	7.77608	1.16277	down	-0.676235	0.51222	0.999877	-5.58718	7.34271	8.31529	8.65421	7.5245	7.85556	8.27944	POSSIBLE HYDROGENASE HYCQ
Rv0087	hycE	-0.0512248	7.34978	1.03614	down	-0.179998	0.860277	0.999877	-5.79294	6.61941	7.30871	7.76043	6.7502	7.20125	7.58344	POSSIBLE FORMATE HYDROGENASE HYCE (FHL)
Rv0088		0.0201715	10.4224	1.01408	up	0.109985	0.914311	0.999877	-5.80298	10.2473	10.9302	10.6727	10.3316	10.9101	10.669	hypothetical protein
Rv0089		0.215719	5.75878	1.16128	up	0.74663	0.470229	0.999877	-5.53984	5.39308	6.28455	6.07013	5.60913	6.40176	6.38402	POSSIBLE METHYLTRANSFERASE/METHYLASE
Rv0090		-0.0224928	6.00269	1.01571	down	-0.10824	0.915665	0.999877	-5.80316	5.87719	6.22432	5.96222	6.08066	6.00742	5.90817	POSSIBLE MEMBRANE PROTEIN
Rv0091	mtn	-0.045192	6.96205	1.03182	down	-0.181716	0.858959	0.999877	-5.79263	7.4053	7.03695	6.90113	7.21694	7.06459	6.92627	PROBABLE BIFUNCTIONAL MTA/SAH NUCLEOSIDASE MTN: 5'-METHYLTHIOADENOSINE NUCLEOSIDASE (METHYLTHIOADENOSINE METHYLTHIORIBOHYDROLASE) + S-ADENOSYLHOMOCYSTEINE NUCLEOSIDASE (S-ADENOSYL-L-HOMOCYSTEINE HOMOCYSTEINYLRIBOHYDROLASE)
Rv0092	ctpA	-0.108652	7.36571	1.07822	down	-0.883059	0.395232	0.999877	-5.43625	7.76509	7.6517	7.51343	7.64849	7.50769	7.44808	PROBABLE CATION TRANSPORTER P-TYPE ATPASE A CTPA
Rv0093c		-0.0265023	6.93687	1.01854	down	-0.137812	0.892765	0.999877	-5.79956	7.2428	7.03106	6.94271	7.20102	7.0909	6.84515	PROBABLE CONSERVED MEMBRANE PROTEIN
Rv0095c		-0.163692	3.90301	1.12015	down	-1.37052	0.196601	0.999877	-4.95285	4.2044	3.80882	3.93513	3.88129	3.8044	3.77159	hypothetical protein
Rv0096	PPE1	-0.0101711	4.04664	1.00707	down	-0.0774051	0.939627	0.999877	-5.806	3.94296	3.84523	3.86837	3.8722	4.00105	3.7528	PPE FAMILY PROTEIN
Rv0097		0.0464817	6.48407	1.03274	up	0.195556	0.848359	0.999877	-5.79005	6.58474	6.00977	5.82301	6.22587	6.29618	6.03492	POSSIBLE OXIDOREDUCTASE
Rv0098		0.134203	4.95964	1.09749	up	0.726151	0.482218	0.999877	-5.55405	4.70603	4.39985	4.49893	4.70948	4.666	4.63193	hypothetical protein
Rv0099	fadD10	0.0582819	5.72938	1.04123	up	0.396744	0.698796	0.999877	-5.73156	5.60288	5.72654	5.81705	5.72669	5.84511	5.74951	POSSIBLE FATTY-ACID-CoA LIGASE FADD10 (FATTY-ACID-CoA SYNTHETASE) (FATTY-ACID-CoA SYNTHASE)
Rv0100		0.115132	5.73668	1.08307	up	1.02644	0.325726	0.999877	-5.31148	5.44924	5.68281	5.76693	5.61058	5.8342	5.79961	hypothetical protein
Rv0101	nrp	-0.0987001	5.26682	1.07081	down	-0.631488	0.540032	0.999877	-5.61504	5.34278	5.02168	5.1818	5.11364	5.04904	5.08748	PROBABLE PEPTIDE SYNTHETASE NRP (PEPTIDE SYNTHASE)
Rv0102		-0.0263808	7.54674	1.01845	down	-0.25312	0.804629	0.999877	-5.77732	7.64954	7.83992	7.8293	7.62352	7.81728	7.79881	PROBABLE CONSERVED INTEGRAL MEMBRANE PROTEIN
Rv0103c	ctpB	-0.0114238	8.36715	1.00795	down	-0.108897	0.915155	0.999877	-5.80309	8.3379	8.30938	8.27673	8.30978	8.35663	8.22333	PROBABLE CATION-TRANSPORTER P-TYPE ATPASE B CTPB
Rv0104		-0.0263763	4.67187	1.01845	down	-0.137074	0.893335	0.999877	-5.79966	4.91907	4.61637	4.83261	4.84236	4.64739	4.79916	hypothetical protein
Rv0105c	rpmB1	-0.0264414	3.81794	1.0185	down	-0.221193	0.828808	0.999877	-5.78478	3.53215	3.68583	3.66925	3.68275	3.54694	3.57822	PROBABLE 50S RIBOSOMAL PROTEIN L28-1 RPMB1
Rv0106		-0.118151	5.00127	1.08534	down	-0.723799	0.483607	0.999877	-5.55566	4.98701	4.70233	4.70375	4.85606	4.55285	4.62974	hypothetical protein
Rv0107c	ctpI	0.0345145	8.07385	1.02421	up	0.268574	0.792999	0.999877	-5.77335	8.75089	8.8492	8.55413	8.93377	8.66259	8.66141	PROBABLE CATION-TRANSPORTER ATPASE I CTPI
Rv0108c		-0.0091114	12.3176	1.00634	down	-0.0691535	0.946051	0.999877	-5.8066	12.6111	12.6747	12.6732	12.6206	12.6446	12.6664	hypothetical protein
Rv0109	PE_PGRS1	-0.0521959	9.01351	1.03684	down	-0.256319	0.802217	0.999877	-5.77652	9.8362	9.43893	9.22057	9.77495	9.28049	9.28367	PE-PGRS FAMILY PROTEIN
Rv0110		0.0590167	7.80026	1.04176	up	0.626696	0.54306	0.999877	-5.61792	7.58995	7.44571	7.58599	7.60949	7.57967	7.60955	PROBABLE CONSERVED INTEGRAL MEMBRANE PROTEIN
Rv0111		0.183376	7.8629	1.13554	up	0.473425	0.644741	0.999877	-5.69909	6.16575	7.61656	7.82622	6.69741	7.56254	7.89872	POSSIBLE TRANSMEMBRANE ACYLTRANSFERASE
Rv0112	gca	-0.0782091	8.28254	1.05571	down	-0.579457	0.573422	0.999877	-5.64521	8.17453	8.05376	8.19078	8.18179	7.91602	8.08663	POSSIBLE GDP-MANNOSE 4,6-DEHYDRATASE GCA (GDP-D-MANNOSE DEHYDRATASE)
Rv0113	gmhA	-0.26762	7.99191	1.20382	down	-2.32643	0.0391109	0.999877	-3.65194	8.21438	7.95385	8.00109	7.97788	7.71304	7.67553	PROBABLE SEDOHEPTULOSE-7-PHOSPHATE ISOMERASE GMHA (PHOSPHOHEPTOSE ISOMERASE)
Rv0114	gmhB	-0.118944	7.43568	1.08594	down	-0.602877	0.558255	0.999877	-5.63193	7.64121	7.49963	7.48899	7.58794	7.20176	7.48331	POSSIBLE D-ALPHA,BETA-D-HEPTOSE-1,7-BIPHOSPHATE PHOSPHATASE GMHB (D-GLYCERO-D-MANNO-HEPTOSE 7-PHOSPHATE KINASE)
Rv0115	hddA	-0.20415	6.32003	1.15201	down	-1.06687	0.307847	0.999877	-5.2735	6.52233	6.65093	6.77538	6.52448	6.13685	6.67487	POSSIBLE D-ALPHA-D-HEPTOSE-7-PHOSPHATE KINASE HDDA
Rv0116c		-0.108975	8.2532	1.07846	down	-0.679888	0.509988	0.999877	-5.58483	8.99077	8.98075	8.89264	8.84608	8.98063	8.71052	POSSIBLE CONSERVED MEMBRANE PROTEIN
Rv0117	oxyS	-0.114315	6.59318	1.08246	down	-0.688597	0.504688	0.999877	-5.57918	6.78454	6.93938	7.00272	6.79454	6.80045	6.7887	OXIDATIVE STRESS RESPONSE REGULATORY PROTEIN OXYS
Rv0118c	oxcA	-0.050519	9.36686	1.03564	down	-0.200789	0.844359	0.999877	-5.78903	10.3785	9.50572	9.51614	10.2435	9.41791	9.58737	PROBABLE OXALYL-CoA DECARBOXYLASE OXCA
Rv0119	fadD7	0.0762276	8.21567	1.05426	up	0.599529	0.56041	0.999877	-5.63386	8.51918	8.40545	8.29432	8.74933	8.33183	8.36647	PROBABLE FATTY-ACID-CoA LIGASE FADD7 (FATTY-ACID-CoA SYNTHETASE) (FATTY-ACID-CoA SYNTHASE)
Rv0120c	fusA2	0.0241699	9.29152	1.01689	up	0.179293	0.860818	0.999877	-5.79306	10.0247	10.019	9.84318	10.0585	9.9463	9.95466	PROBABLE ELONGATION FACTOR G FUSA2 (EF-G)
Rv0121c		-0.0398611	5.71693	1.02801	down	-0.25384	0.804086	0.999877	-5.77714	6.49657	6.47048	6.49506	6.07633	6.64731	6.61888	hypothetical protein
Rv0122		-0.0554979	6.28708	1.03922	down	-0.320861	0.754053	0.999877	-5.75821	6.2264	6.47272	6.09296	6.27824	6.28862	6.05873	hypothetical protein
Rv0123		-0.0695114	7.66653	1.04936	down	-0.335988	0.742911	0.999877	-5.75334	8.14192	8.19716	7.66314	8.09513	8.12867	7.56989	hypothetical protein
Rv0124	PE_PGRS2	-0.277972	7.10528	1.21249	down	-1.0429	0.318354	0.999877	-5.29616	8.53741	8.07384	7.73797	8.53437	7.55744	7.42349	PE-PGRS FAMILY PROTEIN
Rv0125	pepA	0.0212587	10.1943	1.01484	up	0.212181	0.835668	0.999877	-5.78671	10.1002	10.2409	10.1566	10.2229	10.1926	10.1459	PROBABLE SERINE PROTEASE PEPA (SERINE PROTEINASE) (MTB32A)
Rv0126	treS	0.112174	7.95527	1.08086	up	0.925269	0.373775	0.999877	-5.40116	7.88275	7.96145	8.01846	7.95276	8.11442	8.13201	TREHALOSE SYNTHASE TRES
Rv0127		-0.0234376	8.61918	1.01638	down	-0.148128	0.884799	0.999877	-5.79811	8.51498	8.90549	8.79656	8.56522	8.89328	8.68822	hypothetical protein
Rv0128		-0.0160664	7.72518	1.0112	down	-0.141828	0.889663	0.999877	-5.79901	8.19142	8.15671	8.24806	8.26637	8.07165	8.20997	PROBABLE CONSERVED TRANSMEMBRANE PROTEIN
Rv0129c	fbpC	0.259198	10.8913	1.19681	up	0.966257	0.353734	0.999877	-5.36576	9.85857	10.5092	10.7344	9.97945	10.8682	11.0321	SECRETED ANTIGEN 85-C FBPC (85C) (ANTIGEN 85 COMPLEX C) (AG58C) (MYCOLYL TRANSFERASE 85C) (FIBRONECTIN-BINDING PROTEIN C)
Rv0130		0.0797194	6.54779	1.05681	up	0.455087	0.657491	0.999877	-5.70736	5.72601	6.18913	6.31706	5.83879	6.38634	6.24623	hypothetical protein
Rv0131c	fadE1	0.116122	7.7151	1.08382	up	0.737534	0.475531	0.999877	-5.54619	7.74683	7.48775	7.49971	7.86176	7.68256	7.53834	PROBABLE ACYL-CoA DEHYDROGENASE FADE1
Rv0132c	fgd2	-0.0408101	6.6462	1.02869	down	-0.197419	0.846935	0.999877	-5.78969	6.9747	6.77328	6.46231	6.85039	6.69216	6.54531	PUTATIVE F420-DEPENDENT GLUCOSE-6-PHOSPHATE DEHYDROGENASE FGD2
Rv0133		-0.115695	8.63859	1.0835	down	-0.606615	0.555855	0.999877	-5.62977	8.12734	8.49837	8.62601	8.12806	8.32863	8.44794	PROBABLE ACETYLTRANSFERASE
Rv0134	ephF	-0.147474	8.54097	1.10763	down	-0.925079	0.373869	0.999877	-5.40132	8.36176	8.6171	8.77443	8.35769	8.34249	8.61068	POSSIBLE EPOXIDE HYDROLASE EPHF (EPOXIDE HYDRATASE) (ARENE-OXIDE HYDRATASE)
Rv0135c		0.038088	9.06868	1.02675	up	0.272295	0.790207	0.999877	-5.77236	9.02481	9.28308	9.23754	9.08954	9.25425	9.31589	POSSIBLE TRANSCRIPTIONAL REGULATORY PROTEIN
Rv0136	cyp138	-0.0915085	7.863	1.06548	down	-0.39852	0.697523	0.999877	-5.73087	8.42494	8.63771	8.0937	8.52407	8.47051	7.88724	PROBABLE CYTOCHROME P450 138 CYP138
Rv0137c	msrA	-0.0228216	9.27595	1.01594	down	-0.0988718	0.922937	0.999877	-5.80412	9.37301	9.39438	9.69352	9.33519	9.48378	9.57348	PROBABLE PEPTIDE METHIONINE SULFOXIDE REDUCTASE MSRA (PROTEIN-METHIONINE-S-OXIDE REDUCTASE) (PEPTIDE MET(O) REDUCTASE)
Rv0138		0.117834	7.68608	1.0851	up	1.14749	0.274418	0.999877	-5.19431	7.08131	7.07389	7.13092	7.05309	7.26294	7.3236	hypothetical protein
Rv0139		-0.00411221	7.92391	1.00285	down	-0.0280201	0.978125	0.999877	-5.80858	8.03119	8.09787	8.04486	8.02899	8.03657	8.09603	POSSIBLE OXIDOREDUCTASE
Rv0140		-0.11506	8.98081	1.08302	down	-0.431763	0.673872	0.999877	-5.71742	9.01885	9.84148	9.08098	8.9272	9.75458	8.91436	hypothetical protein
Rv0141c		0.0249967	9.03127	1.01748	up	0.158021	0.877172	0.999877	-5.79661	9.19978	9.49088	9.33256	9.37936	9.36765	9.3512	hypothetical protein
Rv0142		0.0888861	7.60674	1.06355	up	0.297233	0.771572	0.999877	-5.76538	8.39197	7.86688	7.62629	8.5926	7.76255	7.79664	hypothetical protein
Rv0143c		0.0254303	8.48265	1.01778	up	0.21761	0.831534	0.999877	-5.78556	8.31469	8.39306	8.32933	8.37342	8.42659	8.31336	PROBABLE CONSERVED TRANSMEMBRANE PROTEIN
Rv0144		0.0646882	11.2692	1.04586	up	0.543798	0.596932	0.999877	-5.66448	11.3981	11.4646	11.6403	11.4562	11.5827	11.6582	PROBABLE TRANSCRIPTIONAL REGULATORY PROTEIN (POSSIBLY TETR-FAMILY)
Rv0145		-0.0782377	11.0939	1.05573	down	-0.607521	0.555274	0.999877	-5.62924	10.9833	11.0654	11.1551	11.0275	10.9079	11.0336	hypothetical protein
Rv0146		-0.278835	8.66655	1.21321	down	-1.78073	0.101276	0.999877	-4.43699	9.34219	9.20213	9.39533	8.94829	9.0847	9.07015	hypothetical protein
Rv0147		-0.033002	9.15077	1.02314	down	-0.263499	0.796813	0.999877	-5.77468	9.5331	9.54972	9.29113	9.3959	9.4171	9.46194	PROBABLE ALDEHYDE DEHYDROGENASE (NAD+) DEPENDENT
Rv0148		-0.00338169	10.1397	1.00235	down	-0.0311686	0.975668	0.999877	-5.80848	10.3997	10.5362	10.4536	10.3902	10.4958	10.4934	PROBABLE SHORT-CHAIN TYPE DEHYDROGENASE/REDUCTASE
Rv0149		-0.028036	8.32781	1.01962	down	-0.258778	0.800366	0.999877	-5.77589	8.50613	8.70301	8.56966	8.58494	8.57382	8.53594	POSSIBLE QUINONE OXIDOREDUCTASE (NADPH:QUINONE OXIDOREDUCTASE) (ZETA-CRYSTALLIN)
Rv0150c		-0.0559886	4.65976	1.03957	down	-0.283963	0.78147	0.999877	-5.76917	4.65764	4.31508	4.81908	4.59267	4.49858	4.53257	hypothetical protein
Rv0151c	PE1	0.154342	8.14129	1.11291	up	0.953248	0.36001	0.999877	-5.37714	8.40447	7.7085	7.88365	8.26089	8.17651	8.02225	PE FAMILY PROTEIN
Rv0152c	PE2	-0.0716616	4.73839	1.05093	down	-0.438468	0.669145	0.999877	-5.71458	4.60843	4.52436	4.62994	4.56633	4.41492	4.56649	PE FAMILY PROTEIN
Rv0153c	ptbB	0.095203	8.00019	1.06822	up	0.672527	0.514492	0.999877	-5.58956	8.24609	7.97051	8.24357	8.24543	8.33664	8.16371	PHOSPHOTYROSINE PROTEIN PHOSPHATASE PTPB (PROTEIN-TYROSINE-PHOSPHATASE) (PTPase)
Rv0154c	fadE2	0.0286113	9.15206	1.02003	up	0.318192	0.756025	0.999877	-5.75905	9.04651	9.00926	8.94821	9.0854	8.96743	9.03698	PROBABLE ACYL-CoA DEHYDROGENASE FADE2
Rv0155	pntAa	0.146487	7.55635	1.10687	up	1.08348	0.300721	0.999877	-5.25756	5.74393	6.04606	6.15075	6.0301	6.10436	6.24574	PROBABLE NAD(P) TRANSHYDROGENASE (SUBUNIT ALPHA) PNTAA [FIRST PART; CATALYTIC PART] (PYRIDINE NUCLEOTIDE TRANSHYDROGENASE SUBUNIT ALPHA) (NICOTINAMIDE NUCLEOTIDE TRANSHYDROGENASE SUBUNIT ALPHA)
Rv0156	pntAb	0.220412	9.02058	1.16507	up	1.94659	0.0763415	0.999877	-4.20777	7.598	7.55814	7.78702	7.96227	7.75492	7.8872	PROBABLE NAD(P) TRANSHYDROGENASE (SUBUNIT ALPHA) PNTAB [SECOND PART; INTEGRAL MEMBRANE PROTEIN] (PYRIDINE NUCLEOTIDE TRANSHYDROGENASE SUBUNIT ALPHA) (NICOTINAMIDE NUCLEOTIDE TRANSHYDROGENASE SUBUNIT ALPHA)
Rv0157	pntB	0.124935	8.83372	1.09046	up	1.17199	0.264834	0.999877	-5.16935	8.02931	8.09676	7.86081	8.16668	8.1323	8.0627	PROBABLE NAD(P) TRANSHYDROGENASE (SUBUNIT BETA) PNTB [INTEGRAL MEMBRANE PROTEIN] (PYRIDINE NUCLEOTIDE TRANSHYDROGENASE SUBUNIT BETA) (NICOTINAMIDE NUCLEOTIDE TRANSHYDROGENASE SUBUNIT BETA)
Rv0158		-0.0838384	7.3979	1.05983	down	-0.592773	0.564771	0.999877	-5.63772	7.01267	6.88554	7.01267	6.73072	6.96652	6.96213	PROBABLE TRANSCRIPTIONAL REGULATORY PROTEIN (POSSIBLY TETR-FAMILY)
Rv0159c	PE3	0.194949	7.55162	1.14468	up	1.09546	0.295655	0.999877	-5.24594	6.86183	6.39863	6.86323	7.0111	6.7089	6.98854	PE FAMILY PROTEIN
Rv0160c	PE4	0.0588917	5.88113	1.04167	up	0.267353	0.793917	0.999877	-5.77367	6.3649	5.44399	5.64336	6.05499	5.84507	5.72887	PE FAMILY PROTEIN
Rv0161		0.019393	5.75918	1.01353	up	0.110876	0.91362	0.999877	-5.80288	5.00578	4.91474	4.81226	5.09291	4.81969	4.87836	POSSIBLE OXIDOREDUCTASE
Rv0162c	adhE1	0.200385	6.10703	1.149	up	1.44053	0.176299	0.999877	-4.87085	5.67749	5.75006	5.65544	6.07398	5.79931	5.81086	PROBABLE ZINC-TYPE ALCOHOL DEHYDROGENASE (E SUBUNIT) ADHE
Rv0163		-0.0358038	6.7553	1.02513	down	-0.300517	0.769129	0.999877	-5.76441	6.93495	6.90671	6.85613	6.8315	6.94815	6.81074	hypothetical protein
Rv0164	TB18.5	0.0929232	10.7348	1.06653	up	0.631632	0.53994	0.999877	-5.61496	10.2437	10.544	10.7453	10.4044	10.6996	10.7077	hypothetical protein
Rv0165c		0.0361883	9.60561	1.0254	up	0.200138	0.844857	0.999877	-5.78916	9.94025	9.82441	10.1197	9.98835	9.87916	10.1254	POSSIBLE TRANSCRIPTIONAL REGULATORY PROTEIN (PROBABLY GNTR-FAMILY)
Rv0166	fadD5	0.0748119	10.4549	1.05322	up	0.406866	0.691553	0.999877	-5.72759	10.7773	10.4505	10.805	10.9725	10.4256	10.8591	PROBABLE FATTY-ACID-CoA LIGASE FADD5 (FATTY-ACID-CoA SYNTHETASE) (FATTY-ACID-CoA SYNTHASE)
Rv0167	yrbE1A	0.0359116	10.7018	1.0252	up	0.221847	0.828311	0.999877	-5.78464	10.9127	10.8701	11.0573	11.0392	10.8518	11.0569	CONSERVED HYPOTHETICAL INTEGRAL MEMBRANE PROTEIN YRBE1A
Rv0168	yrbE1B	0.0789063	10.5437	1.05622	up	0.692276	0.502459	0.999877	-5.57677	10.7068	10.683	10.8305	10.8139	10.7821	10.861	CONSERVED HYPOTHETICAL INTEGRAL MEMBRANE PROTEIN YRBE1B
Rv0169	mce1A	0.11609	11.1036	1.08379	up	1.06903	0.306912	0.999877	-5.27144	11.3176	11.3	11.2095	11.4409	11.288	11.4465	MCE-FAMILY PROTEIN MCE1A
Rv0170	mce1B	0.138214	11.077	1.10054	up	1.43971	0.176527	0.999877	-4.87183	11.1998	11.109	11.1076	11.2437	11.2211	11.3663	MCE-FAMILY PROTEIN MCE1B
Rv0171	mce1C	0.13312	10.8171	1.09666	up	1.1136	0.288115	0.999877	-5.22816	10.9865	11.0541	10.8246	11.1001	11.1022	11.0621	MCE-FAMILY PROTEIN MCE1C
Rv0172	mce1D	0.122872	10.5161	1.0889	up	1.06611	0.308176	0.999877	-5.27423	10.8454	10.7339	10.6118	10.8682	10.8175	10.8741	MCE-FAMILY PROTEIN MCE1D
Rv0173	lprK	0.081051	11.1109	1.05779	up	0.4427	0.666168	0.999877	-5.71276	11.3517	11.2284	10.9792	11.3557	11.2064	11.2403	POSSIBLE MCE-FAMILY LIPOPROTEIN LPRK (MCE-FAMILY LIPOPROTEIN MCE1E)
Rv0174	mce1F	0.00547776	11.2899	1.0038	up	0.0502885	0.960753	0.999877	-5.80771	11.6026	11.5456	11.4828	11.5742	11.52	11.5532	MCE-FAMILY PROTEIN MCE1F
Rv0175		0.03077	10.6881	1.02156	up	0.164075	0.872511	0.999877	-5.79564	10.6267	10.6493	10.9952	10.8021	10.7014	10.86	PROBABLE CONSERVED MCE ASSOCIATED MEMBRANE PROTEIN
Rv0176		0.0140489	10.345	1.00979	up	0.102195	0.920356	0.999877	-5.80379	10.4504	10.3267	10.4582	10.38	10.341	10.5564	PROBABLE CONSERVED MCE ASSOCIATED TRANSMEMBRANE PROTEIN
Rv0177		0.0530956	11.1391	1.03749	up	0.512811	0.61776	0.999877	-5.68028	11.074	11.1698	11.2233	11.1492	11.1524	11.3248	PROBABLE CONSERVED MCE ASSOCIATED PROTEIN
Rv0178		-0.00860045	10.7455	1.00598	down	-0.0864551	0.932587	0.999877	-5.80526	10.8256	10.8733	10.8497	10.8063	10.8347	10.8818	PROBABLE CONSERVED MCE ASSOCIATED MEMBRANE PROTEIN
Rv0179c	lprO	0.0604182	9.66066	1.04277	up	0.235251	0.818137	0.999877	-5.78162	8.56595	9.18106	9.47151	8.52015	9.32508	9.55455	POSSIBLE LIPOPROTEIN LPRO
Rv0180c		0.052097	8.18108	1.03677	up	0.383636	0.708224	0.999877	-5.73656	7.91408	8.17562	8.2605	8.02795	8.22731	8.25123	PROBABLE CONSERVED TRANSMEMBRANE PROTEIN
Rv0181c		0.0469207	9.07275	1.03306	up	0.448465	0.662123	0.999877	-5.71026	9.31613	9.03903	9.15748	9.15012	9.27631	9.22697	hypothetical protein
Rv0182c	sigG	0.0651224	7.63354	1.04617	up	0.491779	0.632099	0.999877	-5.6905	7.72904	7.65103	7.63248	7.72657	7.707	7.77436	PROBABLE ALTERNATIVE RNA POLYMERASE SIGMA FACTOR SIGG (RNA POLYMERASE ECF TYPE SIGMA FACTOR)
Rv0183		0.0617348	8.90315	1.04372	up	0.373932	0.715236	0.999877	-5.74015	7.78603	8.13735	8.43279	7.92018	8.19868	8.42253	POSSIBLE LYSOPHOSPHOLIPASE
Rv0184		0.117785	9.16667	1.08507	up	1.03885	0.320155	0.999877	-5.29994	8.26244	8.46387	8.51759	8.47369	8.42515	8.69842	hypothetical protein
Rv0185		0.0218974	8.43477	1.01529	up	0.158594	0.87673	0.999877	-5.79652	7.97516	8.29399	8.30488	8.13301	8.20266	8.30405	hypothetical protein
Rv0186	bglS	0.127427	9.07909	1.09234	up	0.616669	0.549428	0.999877	-5.62388	8.55611	8.82062	9.02392	8.97529	8.82758	8.98006	PROBABLE BETA-GLUCOSIDASE BGLS (GENTIOBIASE) (CELLOBIASE) (BETA-D-GLUCOSIDE GLUCOHYDROLASE)
Rv0187		-0.0342906	7.71479	1.02405	down	-0.284232	0.781269	0.999877	-5.76909	7.21395	7.39901	7.39623	7.39863	7.22205	7.28563	PROBABLE O-METHYLTRANSFERASE
Rv0188		-0.0605824	8.80136	1.04289	down	-0.362666	0.723411	0.999877	-5.74421	8.87049	9.26712	8.82738	8.82727	9.25556	8.70041	PROBABLE CONSERVED TRANSMEMBRANE PROTEIN
Rv0189c	ilvD	0.0417893	8.93083	1.02939	up	0.411692	0.68811	0.999877	-5.72566	8.84957	8.71718	8.66927	8.86978	8.79138	8.70023	PROBABLE DIHYDROXY-ACID DEHYDRATASE ILVD (DAD)
Rv0190		-0.0478675	10.7221	1.03374	down	-0.434694	0.671803	0.999877	-5.71618	10.4785	10.4881	10.3186	10.3452	10.4379	10.3587	hypothetical protein
Rv0191		-0.224415	6.93438	1.1683	down	-1.1451	0.275366	0.999877	-5.19672	6.96295	7.0118	7.05451	6.66955	6.53204	7.15442	PROBABLE CONSERVED INTEGRAL MEMBRANE PROTEIN
Rv0192		-0.0732435	9.79334	1.05208	down	-0.67114	0.515344	0.999877	-5.59044	9.53275	9.73901	9.70612	9.48715	9.55181	9.71919	hypothetical protein
Rv0192A		-0.0488215	9.86777	1.03442	down	-0.306371	0.76478	0.999877	-5.76267	9.77144	10.0844	9.69254	9.80857	9.8853	9.70806	CONSERVED SECRETED PROTEIN
Rv0193c		0.111149	5.16383	1.08009	up	0.408743	0.690213	0.999877	-5.72684	4.69226	4.42998	4.51546	4.7627	4.60076	4.60768	hypothetical protein
Rv0194		-0.00896165	3.87609	1.00623	down	-0.0806563	0.937097	0.999877	-5.80574	3.76333	3.65681	3.82349	3.73271	3.74286	3.74118	PROBABLE DRUGS-TRANSPORT TRANSMEMBRANE ATP-BINDING PROTEIN ABC TRANSPORTER
Rv0195		0.161382	4.4677	1.11836	up	0.900878	0.386072	0.999877	-5.42161	4.14126	4.14217	4.29477	4.53831	4.2955	4.22854	POSSIBLE TWO COMPONENT TRANSCRIPTIONAL REGULATORY PROTEIN (PROBABLY LUXR-FAMILY)
Rv0196		0.00634283	8.58659	1.00441	up	0.0105248	0.991782	0.999877	-5.80891	10.8124	9.98432	9.36797	10.6257	10.0878	9.47019	POSSIBLE TRANSCRIPTIONAL REGULATORY PROTEIN
Rv0197		0.0433753	8.38092	1.03052	up	0.061849	0.951742	0.999877	-5.80707	10.6766	9.92703	9.15931	10.7262	9.8695	9.2974	POSSIBLE OXIDOREDUCTASE
Rv0198c		0.103768	10.0444	1.07458	up	1.07747	0.303282	0.999877	-5.26335	9.6456	9.59083	9.61831	9.69986	9.74723	9.71894	PROBABLE ZINC METALLOPROTEASE
Rv0199		0.080038	8.24394	1.05705	up	0.699955	0.497827	0.999877	-5.57171	7.49541	7.67641	7.75178	7.71064	7.61612	7.83695	PROBABLE CONSERVED MEMBRANE PROTEIN
Rv0200		0.0856022	8.81727	1.06113	up	0.77133	0.456019	0.999877	-5.52222	8.28856	8.61115	8.60284	8.49863	8.57978	8.68094	POSSIBLE CONSERVED TRANSMEMBRANE PROTEIN
Rv0201c		-0.0931923	9.31402	1.06673	down	-0.838967	0.418532	0.999877	-5.4714	9.56847	9.42587	9.65801	9.52129	9.25704	9.59444	hypothetical protein
Rv0202c	mmpL11	0.00518391	9.64002	1.0036	up	0.039774	0.968953	0.999877	-5.80818	9.66901	9.71091	9.94132	9.79197	9.67047	9.87435	PROBABLE CONSERVED TRANSMEMBRANE TRANSPORT PROTEIN MMPL11
Rv0203		0.0663419	8.9559	1.04706	up	0.581118	0.572339	0.999877	-5.64428	8.48216	8.40878	8.45038	8.53674	8.57619	8.42742	POSSIBLE EXPORTED PROTEIN
Rv0204c		0.0325461	8.39277	1.02282	up	0.274486	0.788564	0.999877	-5.77177	8.0316	8.24604	8.17343	8.28086	8.00505	8.26279	PROBABLE CONSERVED TRANSMEMBRANE PROTEIN
Rv0205		-0.0472745	6.67394	1.03331	down	-0.233737	0.819285	0.999877	-5.78197	6.09925	6.56305	6.75583	6.3639	6.31886	6.59354	PROBABLE CONSERVED TRANSMEMBRANE PROTEIN
Rv0206c	mmpL3	0.0046152	10.3803	1.0032	up	0.033368	0.973951	0.999877	-5.80841	10.3968	10.455	10.462	10.4105	10.3815	10.5357	POSSIBLE CONSERVED TRANSMEMBRANE TRANSPORT PROTEIN MMPL3
Rv0207c		0.0202143	9.49612	1.01411	up	0.204772	0.841318	0.999877	-5.78823	9.41539	9.54998	9.53742	9.36926	9.60417	9.59001	hypothetical protein
Rv0208c		0.09096	8.90533	1.06508	up	0.587399	0.568253	0.999877	-5.64076	8.3413	8.62193	8.67964	8.43172	8.78762	8.69642	HYPOTHETICAL METHLYTRANSFERASE (METHYLASE)
Rv0209		0.0521992	6.48711	1.03684	up	0.389714	0.703846	0.999877	-5.73426	7.09026	6.86465	6.96416	7.32692	6.93504	6.81369	hypothetical protein
Rv0210		-0.0497092	7.70288	1.03506	down	-0.322266	0.753016	0.999877	-5.75777	8.65364	8.33635	8.12997	8.59486	8.31605	8.05992	hypothetical protein
Rv0211	pckA	0.0010342	9.7553	1.00072	up	0.00551774	0.995692	0.999877	-5.80895	10.0182	10.4843	9.97815	10.0827	10.4199	9.98112	PROBABLE IRON-REGULATED PHOSPHOENOLPYRUVATE CARBOXYKINASE [GTP] PCKA (PHOSPHOENOLPYRUVATE CARBOXYLASE) (PEPCK)(PEP CARBOXYKINASE)
Rv0212c	nadR	0.102369	6.70717	1.07353	up	0.929757	0.371542	0.999877	-5.39735	6.46835	6.50535	6.34188	6.4674	6.72428	6.431	POSSIBLE TRANSCRIPTIONAL REGULATORY PROTEIN NADR (PROBABLY ASNC-FAMILY)
Rv0213c		-0.121101	5.06638	1.08756	down	-0.807322	0.435809	0.999877	-5.49565	4.57043	4.58019	4.57628	4.50344	4.43761	4.42254	POSSIBLE METHYLTRANSFERASE (METHYLASE)
Rv0214	fadD4	0.0904199	6.11299	1.06468	up	0.670452	0.515766	0.999877	-5.59088	5.32905	5.38923	5.54297	5.56762	5.65884	5.30605	PROBABLE FATTY-ACID-CoA LIGASE FADD4 (FATTY-ACID-CoA SYNTHETASE) (FATTY-ACID-CoA SYNTHASE)
Rv0215c	fadE3	-0.0942309	7.46644	1.0675	down	-0.64224	0.533271	0.999877	-5.60851	7.21781	7.12567	7.13652	7.30906	7.01157	6.87668	PROBABLE ACYL-CoA DEHYDROGENASE FADE3
Rv0216		0.0723668	6.84513	1.05144	up	0.406075	0.692117	0.999877	-5.7279	6.61489	7.03107	6.68274	6.83827	6.90858	6.79895	hypothetical protein
Rv0217c	lipW	0.0587577	6.18936	1.04157	up	0.463858	0.651379	0.999877	-5.70344	5.54031	5.51543	5.40459	5.47622	5.65974	5.50063	POSSIBLE ESTERASE LIPW
Rv0218		0.142801	6.63159	1.10405	up	0.652465	0.526888	0.999877	-5.6022	6.61276	6.1963	6.12519	6.73841	6.08697	6.53728	PROBABLE CONSERVED TRANSMEMBRANE PROTEIN
Rv0219		0.25456	5.9228	1.19297	up	1.16553	0.267336	0.999877	-5.17598	6.07884	5.7726	5.72596	6.50194	5.90344	5.9357	PROBABLE CONSERVED TRANSMEMBRANE PROTEIN
Rv0220	lipC	0.0600022	10.1814	1.04247	up	0.492335	0.631717	0.999877	-5.69024	10.3058	10.1538	10.4329	10.2567	10.3833	10.4325	PROBABLE ESTERASE LIPC
Rv0221		-0.0506959	8.2705	1.03576	down	-0.289582	0.777274	0.999877	-5.76759	8.45381	8.79784	8.56179	8.33001	8.54746	8.78388	hypothetical protein
Rv0222	echA1	-0.0329586	8.10286	1.02311	down	-0.137955	0.892654	0.999877	-5.79954	8.10071	8.58917	8.66107	8.13414	8.37149	8.74645	PROBABLE ENOYL-CoA HYDRATASE ECHA1 (ENOYL HYDRASE) (UNSATURATED ACYL-CoA HYDRATASE) (CROTONASE)
Rv0223c		0.0315226	8.76958	1.02209	up	0.214671	0.833771	0.999877	-5.78618	8.65893	8.85236	8.55778	8.68914	8.83898	8.63552	PROBABLE ALDEHYDE DEHYDROGENASE
Rv0224c		-0.0538816	6.56465	1.03805	down	-0.278655	0.785441	0.999877	-5.77064	6.5392	6.58663	6.88844	6.55357	6.48271	6.81636	POSSIBLE METHYLTRANSFERASE (METHYLASE)
Rv0225		-0.0350675	8.31555	1.0246	down	-0.306587	0.76462	0.999877	-5.7626	7.9474	8.24762	8.20746	8.04754	8.07502	8.17472	POSSIBLE CONSERVED PROTEIN
Rv0226c		-0.0433728	6.90397	1.03052	down	-0.233575	0.819408	0.999877	-5.78201	6.50224	6.90049	6.93941	6.71043	6.4494	7.05218	PROBABLE CONSERVED TRANSMEMBRANE PROTEIN
Rv0227c		0.094944	10.2387	1.06802	up	0.729398	0.480305	0.999877	-5.55182	9.98813	9.62914	9.84922	10.0793	9.79315	9.87889	PROBABLE CONSERVED MEMBRANE PROTEIN
Rv0228		-0.0368023	5.95225	1.02584	down	-0.214485	0.833913	0.999877	-5.78622	5.15584	5.14381	5.24674	5.40959	5.01271	5.01369	PROBABLE INTEGRAL MEMBRANE ACYLTRANSFERASE
Rv0229c		-0.195407	8.96949	1.14505	down	-0.927288	0.372769	0.999877	-5.39945	9.64862	9.09671	8.96937	9.15107	9.11369	8.86372	POSSIBLE CONSERVED MEMBRANE PROTEIN
Rv0230c	php	0.0948632	9.32137	1.06796	up	0.571184	0.578831	0.999877	-5.64978	9.08445	9.00763	8.72205	9.22723	8.96735	8.90415	PROBABLE PHOSPHOTRIESTERASE PHP (PARATHION HYDROLASE) (PTE) (ARYLDIALKYLPHOSPHATASE) (PARAOXONASE) (A-ESTERASE) (ARYLTRIPHOSPHATASE) (PARAOXON HYDROLASE)
Rv0231	fadE4	0.104682	9.12939	1.07526	up	0.655909	0.524747	0.999877	-5.60006	9.22653	8.94676	8.83896	9.37006	9.0609	8.89533	PROBABLE ACYL-CoA DEHYDROGENASE FADE4
Rv0232		-0.180503	9.8901	1.13328	down	-1.18227	0.260892	0.999877	-5.15876	10.503	10.157	9.98732	10.2265	9.97487	9.90457	PROBABLE TRANSCRIPTIONAL REGULATORY PROTEIN (PROBABLY TETR/ACRR-FAMILY)
Rv0233	nrdB	-0.142479	10.5271	1.1038	down	-0.605028	0.556873	0.999877	-5.63069	11.0305	10.6029	10.3062	10.8026	10.4791	10.2306	PROBABLE RIBONUCLEOSIDE-DIPHOSPHATE REDUCTASE (BETA CHAIN) NRDB (RIBONUCLEOTIDE REDUCTASE SMALL CHAIN)
Rv0234c	gabD1	0.035057	8.30978	1.0246	up	0.332786	0.745264	0.999877	-5.75439	8.05206	8.36839	8.22486	8.22306	8.22456	8.30285	PROBABLE SUCCINATE-SEMIALDEHYDE DEHYDROGENASE [NADP+] DEPENDENT (SSDH) GABD1
Rv0235c		-0.108062	5.9945	1.07778	down	-0.555023	0.589478	0.999877	-5.65854	5.72772	5.8535	6.24611	5.7385	5.85849	5.90616	PROBABLE CONSERVED TRANSMEMBRANE PROTEIN
Rv0236c		-0.0337492	7.19193	1.02367	down	-0.164693	0.872036	0.999877	-5.79554	6.49771	6.82304	7.03896	6.61838	6.7865	6.85356	PROBABLE CONSERVED TRANSMEMBRANE PROTEIN
Rv0236A		0.00874338	9.869	1.00608	up	0.0490984	0.961681	0.999877	-5.80777	9.40595	9.86656	9.90359	9.44547	9.88157	9.8753	SMALL SECRETED PROTEIN
Rv0236A		0.0282121	9.84546	1.01975	up	0.152899	0.881119	0.999877	-5.7974	9.22612	9.73786	9.79787	9.39976	9.73499	9.71175	SMALL SECRETED PROTEIN
Rv0237	lpqI	0.209642	8.54555	1.1564	up	1.37882	0.194097	0.999877	-4.94328	7.52195	7.91161	7.97708	8.0481	7.90484	8.08663	PROBABLE CONSERVED LIPOPROTEIN LPQI
Rv0238		-0.08197	7.58358	1.05846	down	-0.549559	0.593101	0.999877	-5.66144	7.606	7.59261	7.78909	7.41966	7.56398	7.75815	POSSIBLE TRANSCRIPTIONAL REGULATORY PROTEIN (PROBABLY TETR-FAMILY)
Rv0239		-0.140165	9.49598	1.10203	down	-1.47722	0.166386	0.999877	-4.8268	9.59909	9.48417	9.65357	9.41501	9.34615	9.55517	hypothetical protein
Rv0240		-0.0507979	6.64645	1.03584	down	-0.192875	0.85041	0.999877	-5.79057	6.04329	6.15703	6.31166	5.93379	5.98368	6.44211	hypothetical protein
Rv0241c		0.139808	9.65685	1.10176	up	0.662847	0.520451	0.999877	-5.5957	9.38691	8.7289	8.67071	9.40682	8.80744	8.99168	hypothetical protein
Rv0242c	fabG4	0.0892214	9.8232	1.0638	up	0.460244	0.653894	0.999877	-5.70506	9.89601	9.17937	9.44646	9.89249	9.42675	9.47028	PROBABLE 3-OXOACYL-[ACYL-CARRIER PROTEIN] REDUCTASE FABG4 (3-KETOACYL-ACYL CARRIER PROTEIN REDUCTASE)
Rv0243	fadA2	-0.0682044	9.86908	1.04841	down	-0.3519	0.731256	0.999877	-5.74797	10.1349	9.65261	9.7354	10.1694	9.56638	9.58246	PROBABLE ACETYL-CoA ACYLTRANSFERASE FADA2 (3-KETOACYL-CoA THIOLASE) (BETA-KETOTHIOLASE)
Rv0244c	fadE5	-0.127985	9.06945	1.09277	down	-0.739082	0.474626	0.999877	-5.54512	8.97333	9.10172	8.65389	8.74493	8.96534	8.63471	PROBABLE ACYL-CoA DEHYDROGENASE FADE5
Rv0245		-0.080684	8.31967	1.05752	down	-0.470578	0.646713	0.999877	-5.70039	8.92493	9.19182	9.38252	8.78474	9.12202	9.35046	POSSIBLE OXIDOREDUCTASE
Rv0246		-0.14146	6.03856	1.10302	down	-0.818515	0.429646	0.999877	-5.48716	6.48502	5.95547	6.29226	6.1556	5.92971	6.22306	PROBABLE CONSERVED INTEGRAL MEMBRANE PROTEIN
Rv0247c		-0.0131102	9.99355	1.00913	down	-0.0989615	0.922867	0.999877	-5.80411	9.768	9.58489	9.92443	9.57087	9.72347	9.94365	PROBABLE SUCCINATE DEHYDROGENASE [IRON-SULFUR SUBUNIT] (SUCCINIC DEHYDROGENASE)
Rv0248c		-0.00678897	10.4275	1.00472	down	-0.0594571	0.953605	0.999877	-5.80721	10.1163	10.0407	10.3176	10.0701	10.0934	10.2906	PROBABLE SUCCINATE DEHYDROGENASE [IRON-SULFUR SUBUNIT] (SUCCINIC DEHYDROGENASE)
Rv0249c		0.116033	9.93398	1.08375	up	0.820173	0.428737	0.999877	-5.4859	9.56419	9.42934	9.68369	9.55225	9.65862	9.81445	PROBABLE SUCCINATE DEHYDROGENASE [MEMBRANE ANCHOR SUBUNIT] (SUCCINIC DEHYDROGENASE)
Rv0250c		-0.0424767	10.6439	1.02988	down	-0.283031	0.782167	0.999877	-5.76943	10.6764	10.5509	10.8219	10.5422	10.7686	10.6109	hypothetical protein
Rv0251c	hsp	0.0116761	8.25178	1.00813	up	0.022534	0.982407	0.999877	-5.80871	7.96019	8.85421	7.56294	7.66862	9.63696	7.10678	HEAT SHOCK PROTEIN HSP (HEAT-STRESS-INDUCED RIBOSOME-BINDING PROTEIN A)
Rv0252	nirB	-0.130258	9.0134	1.09449	down	-0.970676	0.35162	0.999877	-5.36187	12.2467	11.9991	12.1197	12.1646	11.9395	11.8705	PROBABLE NITRITE REDUCTASE [NAD(P)H] LARGE SUBUNIT [FAD FLAVOPROTEIN] NIRB
Rv0253	nirD	-0.173551	9.24308	1.12783	down	-1.41508	0.183464	0.999877	-4.90098	12.2693	11.9246	12.0226	12.1036	11.8225	11.7698	PROBABLE NITRITE REDUCTASE [NAD(P)H] SMALL SUBUNIT NIRD
Rv0254c	cobU	-0.342922	7.59877	1.26832	down	-1.94912	0.0760086	0.999877	-4.20419	8.14362	8.0797	8.58443	8.05651	7.92277	7.7997	PROBABLE BIFUNCTIONAL COBALAMIN BIOSYNTHESIS PROTEIN COBU: COBINAMIDE KINASE + COBINAMIDE PHOSPHATE GUANYLYLTRANSFERASE
Rv0255c	cobQ1	-0.0544972	6.98813	1.0385	down	-0.271632	0.790704	0.999877	-5.77254	7.88648	7.62603	7.44693	7.8539	7.54147	7.40057	PROBABLE COBYRIC ACID SYNTHASE COBQ1
Rv0256c	PPE2	0.162247	8.71099	1.11903	up	0.769589	0.457011	0.999877	-5.52348	8.39647	8.42441	8.22017	8.8779	8.42972	8.22017	PPE FAMILY PROTEIN
Rv0257		-0.0568334	7.50746	1.04018	down	-0.149013	0.884116	0.999877	-5.79798	7.51639	7.15534	7.65366	7.47089	7.1083	7.5757	hypothetical protein
Rv0258c		-0.0740879	7.59632	1.0527	down	-0.463771	0.651439	0.999877	-5.70348	7.91267	7.89875	8.24759	7.92098	7.95493	7.96084	hypothetical protein
Rv0259c		-0.207169	6.69671	1.15442	down	-1.7115	0.11371	0.999877	-4.52956	9.16093	8.96568	9.1065	9.09581	8.70637	8.80942	hypothetical protein
Rv0260c		-0.212607	6.58903	1.15878	down	-1.38848	0.191216	0.999877	-4.93208	9.11337	9.00383	9.20207	9.16036	8.844	8.6771	POSIBLE TRANSCRIPTIONAL REGULATORY PROTEIN
Rv0261c	narK3	-0.529444	6.87988	1.44337	down	-2.09248	0.0592273	0.999877	-3.99867	9.64195	9.23321	9.37438	9.54036	8.7413	8.37956	PROBABLE INTEGRAL MEMBRANE NITRITE EXTRUSION PROTEIN NARK3 (NITRITE FACILITATOR)
Rv0262c	aac	-0.0788089	7.70464	1.05615	down	-0.60604	0.556224	0.999877	-5.6301	7.60321	7.9134	7.96076	7.69143	7.75599	7.79353	AMINOGLYCOSIDE 2'-N-ACETYLTRANSFERASE AAC (AAC(2')-IC)
Rv0263c		0.0920118	8.42632	1.06586	up	0.532613	0.604408	0.999877	-5.67028	7.83287	7.61399	7.39587	7.96351	7.62346	7.53179	hypothetical protein
Rv0264c		0.0897284	8.62309	1.06417	up	0.402603	0.6946	0.999877	-5.72927	7.80443	7.64715	7.4522	7.94193	7.71223	7.51881	hypothetical protein
Rv0265c		0.134919	7.89845	1.09803	up	1.23671	0.240777	0.999877	-5.10151	7.4785	7.52291	7.63803	7.61534	7.79444	7.63441	PROBABLE PERIPLASMIC IRON-TRANSPORT LIPOPROTEIN
Rv0266c	oplA	0.16465	6.63978	1.12089	up	1.14904	0.273803	0.999877	-5.19274	6.59774	6.54189	6.33572	6.75909	6.69251	6.51771	PROBABLE 5-OXOPROLINASE OPLA (5-OXO-L-PROLINASE) (PYROGLUTAMASE) (5-OPASE)
Rv0267	narU	-0.337641	8.43565	1.26369	down	-0.767364	0.458282	0.999877	-5.52509	9.64745	9.26099	9.3256	9.73731	8.85336	8.63045	PROBABLE INTEGRAL MEMBRANE NITRITE EXTRUSION PROTEIN NARU (NITRITE FACILITATOR)
Rv0268c		-0.00317347	9.52993	1.0022	down	-0.0270657	0.97887	0.999877	-5.8086	9.87867	9.64938	9.72614	9.6827	9.78559	9.77637	hypothetical protein
Rv0269c		0.0866913	6.72523	1.06193	up	0.608853	0.554421	0.999877	-5.62846	6.41122	6.48233	6.59257	6.52937	6.59209	6.62474	hypothetical protein
Rv0270	fadD2	0.0104972	10.2811	1.0073	up	0.0912878	0.92883	0.999877	-5.80484	10.6801	10.562	10.3181	10.6325	10.5387	10.4206	PROBABLE FATTY-ACID-CoA LIGASE FADD2 (FATTY-ACID-CoA SYNTHETASE) (FATTY-ACID-CoA SYNTHASE)
Rv0271c	fadE6	0.153282	8.43108	1.1121	up	0.975756	0.349201	0.999877	-5.35737	8.29458	8.27246	8.06399	8.5059	8.30632	8.27865	PROBABLE ACYL-CoA DEHYDROGENASE FADE6
Rv0272c		0.17021	8.51514	1.12522	up	0.936051	0.368427	0.999877	-5.39198	8.18469	7.89964	8.13042	8.38199	8.20205	8.14135	hypothetical protein
Rv0273c		0.0931309	8.33948	1.06668	up	0.384386	0.707683	0.999877	-5.73627	8.07461	7.80623	7.72219	8.18229	7.89197	7.80816	POSSIBLE TRANSCRIPTIONAL REGULATORY PROTEIN
Rv0274		0.122022	6.48366	1.08826	up	0.612512	0.552081	0.999877	-5.62633	6.80186	6.92006	6.61982	6.60101	7.30209	6.80471	hypothetical protein
Rv0275c		0.15767	7.97682	1.11548	up	0.894499	0.389334	0.999877	-5.42688	7.80694	7.56201	7.63513	7.86718	7.80271	7.80721	POSSIBLE TRANSCRIPTIONAL REGULATORY PROTEIN (POSSIBLY TETR-FAMILY)
Rv0276		0.104397	9.21829	1.07505	up	0.448697	0.661961	0.999877	-5.71016	9.55998	10.1282	9.55971	9.85778	10.0353	9.66805	hypothetical protein
Rv0277c		-0.0414346	8.99345	1.02914	down	-0.200765	0.844378	0.999877	-5.78903	8.42801	8.478	8.77016	8.56077	8.20425	8.78684	hypothetical protein
Rv0277c		-0.00995198	8.58241	1.00692	down	-0.0710623	0.944565	0.999877	-5.80646	7.86986	8.17244	8.25231	7.87713	8.12625	8.26138	hypothetical protein
Rv0278c	PE_PGRS3	0.0746749	7.02136	1.05312	up	0.245141	0.810653	0.999877	-5.77928	7.98583	7.22697	6.91401	8.05297	7.31255	6.98532	PE-PGRS FAMILY PROTEIN
Rv0279c	PE_PGRS4	0.0387603	7.91564	1.02723	up	0.144799	0.887368	0.999877	-5.79859	8.3279	7.49985	7.6858	8.39702	7.65319	7.57962	PE-PGRS FAMILY PROTEIN
Rv0280	PPE3	0.0672065	4.96493	1.04769	up	0.250569	0.806553	0.999877	-5.77795	4.12694	3.73295	3.60364	4.18152	3.86334	3.6203	PPE FAMILY PROTEIN
Rv0281		0.111608	8.71876	1.08043	up	0.798007	0.440983	0.999877	-5.50263	7.99554	8.43065	8.5262	8.26643	8.4889	8.53188	hypothetical protein
Rv0282		-0.123144	10.2594	1.08911	down	-0.633373	0.538843	0.999877	-5.61391	10.2283	10.2752	10.3532	10.157	10.0705	10.2598	hypothetical protein
Rv0283		-0.261222	8.96448	1.19849	down	-2.16556	0.0520748	0.999877	-3.8917	9.1978	9.27647	9.37982	9.05712	8.89908	9.11422	POSSIBLE CONSERVED MEMBRANE PROTEIN
Rv0284		-0.164819	9.46235	1.12103	down	-1.33193	0.208596	0.999877	-4.99683	9.34803	9.30381	9.38395	9.28703	8.98143	9.27287	POSSIBLE CONSERVED MEMBRANE PROTEIN
Rv0285	PE5	-0.0674309	9.76141	1.04785	down	-0.709784	0.491935	0.999877	-5.56515	9.71725	9.9074	9.82505	9.74169	9.68617	9.81955	PE FAMILY PROTEIN
Rv0286	PPE4	-0.0591439	9.89503	1.04185	down	-0.457399	0.655878	0.999877	-5.70633	9.77606	9.90232	9.82469	9.76056	9.60751	9.95756	PPE FAMILY PROTEIN
Rv0287	esxG	0.0260992	11.4081	1.01826	up	0.210462	0.836978	0.999877	-5.78707	11.5625	11.9349	11.5749	11.5513	11.8463	11.753	ESAT-6 LIKE PROTEIN ESXG (CONSERVED HYPOTHETICAL PROTEIN TB9.8)
Rv0288	esxH	-0.0129286	11.972	1.009	down	-0.110419	0.913975	0.999877	-5.80293	11.9608	12.2213	12.0672	11.9974	12.1273	12.0857	LOW MOLECULAR WEIGHT PROTEIN ANTIGEN 7 ESXH (10 kDa ANTIGEN) (CFP-7) (PROTEIN TB10.4)
Rv0289		-0.100575	10.961	1.0722	down	-0.590474	0.566259	0.999877	-5.63902	11.0939	11.336	11.2284	10.9566	11.2214	11.1786	hypothetical protein
Rv0290		-0.000327178	10.1763	1.00023	down	-0.00128033	0.999	0.999877	-5.80896	10.2365	10.3891	10.204	10.3411	10.1754	10.3122	PROBABLE CONSERVED TRANSMEMBRANE PROTEIN
Rv0291	mycP3	0.0199019	9.57127	1.01389	up	0.128634	0.899863	0.999877	-5.80077	9.49094	9.48129	9.55323	9.69935	9.32915	9.55667	PROBABLE MEMBRANE-ANCHORED MYCOSIN MYCP3 (SERINE PROTEASE) (SUBTILISIN-LIKE PROTEASE) (SUBTILASE-LIKE) (MYCOSIN-3)
Rv0292		-0.0191094	9.23614	1.01333	down	-0.133769	0.89589	0.999877	-5.80011	9.1007	9.15925	9.24824	9.32336	8.96761	9.15989	PROBABLE CONSERVED TRANSMEMBRANE PROTEIN
Rv0293c		-0.113394	9.30577	1.08177	down	-1.12262	0.284418	0.999877	-5.21922	9.69761	9.82344	9.77279	9.50932	9.67873	9.7656	hypothetical protein
Rv0294	tam	-0.125099	5.2443	1.09058	down	-0.684594	0.50712	0.999877	-5.58178	5.36567	5.56858	5.95564	5.24241	5.60431	5.66788	PROBABLE TRANS-ACONITATE METHYLTRANSFERASE TAM
Rv0295c		0.153621	8.1594	1.11236	up	0.889061	0.39213	0.999877	-5.43135	7.72986	8.30172	8.33596	8.11297	8.35504	8.36041	hypothetical protein
Rv0296c		0.191261	8.37347	1.14176	up	1.37293	0.195869	0.999877	-4.95007	7.76681	7.91327	7.72251	7.99099	7.97949	8.00589	PROBABLE SULFATASE
Rv0297	PE_PGRS5	-0.0609259	9.75087	1.04313	down	-0.414332	0.68623	0.999877	-5.7246	10.6816	10.7836	10.4411	10.77	10.4934	10.4601	PE-PGRS FAMILY PROTEIN
Rv0298		-0.0843686	9.65813	1.06022	down	-0.791503	0.444618	0.999877	-5.50746	9.39786	9.61343	9.5335	9.31136	9.46938	9.51095	hypothetical protein
Rv0299		-0.0953408	8.92254	1.06832	down	-0.842056	0.41687	0.999877	-5.46898	8.55023	8.66915	8.66787	8.40147	8.53667	8.6631	hypothetical protein
Rv0300		-0.142986	9.33208	1.10419	down	-1.10138	0.293178	0.999877	-5.24016	9.07289	9.08916	9.03235	8.84821	8.92007	8.99716	hypothetical protein
Rv0301		-0.017288	8.87405	1.01206	down	-0.0935524	0.92707	0.999877	-5.80463	8.53634	8.47414	8.51302	8.2708	8.56109	8.63974	hypothetical protein
Rv0302		-0.0109011	7.22406	1.00758	down	-0.0639174	0.95013	0.999877	-5.80694	6.58252	6.63899	6.77253	6.51916	6.79869	6.64349	PROBABLE TRANSCRIPTIONAL REGULATORY PROTEIN (PROBABLY TETR/ACRR-FAMILY)
Rv0303		0.00283489	7.38003	1.00197	up	0.019532	0.98475	0.999877	-5.80878	6.76539	7.11736	6.8602	6.77177	6.96141	7.01828	PROBABLE DEHYDROGENASE/REDUCTASE
Rv0304c	PPE5	0.189898	6.26084	1.14068	up	0.987051	0.343866	0.999877	-5.34731	6.31686	5.97942	5.84241	6.24329	6.24322	6.22187	PPE FAMILY PROTEIN
Rv0305c	PPE6	0.252908	8.66205	1.19161	up	0.781919	0.450011	0.999877	-5.51452	8.47092	7.60774	7.4121	8.65909	7.87714	7.71326	PPE FAMILY PROTEIN
Rv0306		0.0892713	5.72623	1.06383	up	0.887773	0.392795	0.999877	-5.4324	5.61989	5.43571	5.62621	5.62853	5.65604	5.66506	PUTATIVE OXIDOREDUCTASE
Rv0307c		-0.151039	7.46145	1.11037	down	-0.823033	0.427174	0.999877	-5.48371	7.95301	8.09036	8.00146	7.67007	7.85183	8.06981	hypothetical protein
Rv0308		0.082243	8.99491	1.05866	up	0.545955	0.595496	0.999877	-5.66334	8.4537	8.63226	8.57146	8.42862	8.81433	8.66121	PROBABLE CONSERVED INTEGRAL MEMBRANE PROTEIN
Rv0309		0.106582	10.8882	1.07667	up	0.816433	0.430787	0.999877	-5.48875	10.2136	10.231	10.3397	10.2524	10.4192	10.4323	POSSIBLE CONSERVED EXPORTED PROTEIN
Rv0310c		0.211925	7.47133	1.15823	up	1.36599	0.197978	0.999877	-4.95806	6.25719	6.51398	6.69426	6.67238	6.76082	6.66801	hypothetical protein
Rv0311		-0.0266748	6.77392	1.01866	down	-0.16082	0.875017	0.999877	-5.79617	7.43987	7.38624	6.90049	7.21882	7.40412	7.02365	hypothetical protein
Rv0312		0.280846	8.94536	1.21491	up	0.798627	0.440637	0.999877	-5.50217	7.84102	8.55626	8.97928	7.88553	8.94993	9.38363	CONSERVED HYPOTHETICAL PROLINE AND THREONINE RICH PROTEIN
Rv0313		-0.102626	10.5259	1.07373	down	-1.14818	0.274145	0.999877	-5.19362	10.8453	10.9055	10.8453	10.7533	10.8115	10.7234	hypothetical protein
Rv0314c		0.00170484	9.61075	1.00118	up	0.0138701	0.989171	0.999877	-5.80887	9.63261	9.83091	9.95517	9.65989	9.75566	10.0083	POSSIBLE CONSERVED MEMBRANE PROTEIN
Rv0315		0.224561	10.1819	1.16842	up	0.966524	0.353606	0.999877	-5.36553	9.21976	9.95276	10.2507	9.82261	10.0511	10.2233	POSSIBLE BETA-1,3-GLUCANASE PRECURSOR
Rv0316		0.180833	8.74434	1.13354	up	0.763048	0.460753	0.999877	-5.52819	8.38066	9.08579	9.30474	8.70587	9.14755	9.46027	POSSIBLE MUCONOLACTONE ISOMERASE
Rv0317c	glpQ2	-0.0843956	8.49031	1.06024	down	-0.724942	0.482932	0.999877	-5.55488	8.98716	8.89291	9.07262	8.91026	8.8693	8.91995	POSSIBLE GLYCEROPHOSPHORYL DIESTER PHOSPHODIESTERASE GLPQ2 (GLYCEROPHOSPHODIESTER PHOSPHODIESTERASE)
Rv0318c		-0.0594757	5.41166	1.04209	down	-0.407055	0.691418	0.999877	-5.72752	5.59645	5.80989	5.7319	5.71384	5.55638	5.68959	PROBABLE CONSERVED INTEGRAL MEMBRANE PROTEIN
Rv0319	pcp	0.0210106	6.12534	1.01467	up	0.115325	0.91017	0.999877	-5.80238	5.92127	6.02705	5.86922	6.07769	5.86936	5.93353	PROBABLE PYRROLIDONE-CARBOXYLATE PEPTIDASE PCP (5-OXOPROLYL-PEPTIDASE) (PYROGLUTAMYL-PEPTIDASE I) (PGP-I) (PYRASE)
Rv0320		-0.0895207	6.11306	1.06402	down	-0.488585	0.63429	0.999877	-5.69202	5.27111	4.97217	4.81993	5.18184	4.80778	4.80504	POSSIBLE CONSERVED EXPORTED PROTEIN
Rv0321	dcd	0.0479177	8.02498	1.03377	up	0.343231	0.737598	0.999877	-5.75093	7.99415	7.89657	7.92729	7.8884	7.99682	8.07654	PROBABLE DEOXYCYTIDINE TRIPHOSPHATE DEAMINASE DCD (DCTP DEAMINASE)
Rv0323c		0.134895	6.77662	1.09801	up	1.38815	0.191312	0.999877	-4.93246	6.69293	6.50057	6.55148	6.75469	6.73144	6.66353	hypothetical protein
Rv0324		0.0159524	6.18132	1.01112	up	0.105732	0.917611	0.999877	-5.80343	5.69079	6.00621	5.63746	5.85863	5.8834	5.64029	POSSIBLE TRANSCRIPTIONAL REGULATORY PROTEIN (POSSIBLY ARSR-FAMILY)
Rv0325		-0.0739753	5.71764	1.05261	down	-0.394219	0.700609	0.999877	-5.73254	5.49445	5.83986	5.71073	5.46327	5.8238	5.53604	hypothetical protein
Rv0326		0.0188921	4.64776	1.01318	up	0.189134	0.853274	0.999877	-5.79127	4.49701	4.56887	4.44659	4.53673	4.54796	4.48446	hypothetical protein
Rv0327c	cyp135A1	-0.00348955	4.21939	1.00242	down	-0.0366479	0.971392	0.999877	-5.8083	4.02454	4.28874	4.1298	4.10906	4.17978	4.14377	POSSIBLE CYTOCHROME P450 135A1 CYP135A1
Rv0328		0.125763	6.20725	1.09108	up	0.872955	0.400491	0.999877	-5.44444	6.3432	6.26182	5.9033	6.3354	6.49769	6.05252	POSSIBLE TRANSCRIPTIONAL REGULATORY PROTEIN (POSSIBLY TETR/ACRR-FAMILY)
Rv0329c		0.0251777	4.90486	1.01761	up	0.0869265	0.93222	0.999877	-5.80522	4.30892	4.27733	4.06359	4.34254	4.25134	4.13149	hypothetical protein
Rv0330c		-0.0957534	4.51178	1.06862	down	-0.49646	0.628893	0.999877	-5.68826	4.0392	4.18113	4.09137	3.98687	4.13741	3.90015	hypothetical protein
Rv0331		0.0834714	6.81062	1.05956	up	0.19332	0.85007	0.999877	-5.79048	6.28735	7.26303	5.59078	6.33817	7.39843	5.65497	POSSIBLE DEHYDROGENASE/REDUCTASE
Rv0332		0.151719	9.04276	1.11089	up	1.54382	0.149606	0.999877	-4.74502	8.5883	8.61664	8.68496	8.74097	8.8461	8.75798	hypothetical protein
Rv0333		0.00755132	8.96808	1.00525	up	0.0423164	0.96697	0.999877	-5.80808	8.70263	8.76869	8.67154	8.77689	8.7182	8.67043	hypothetical protein
Rv0334	rmlA	0.0143207	7.93229	1.00998	up	0.112705	0.912201	0.999877	-5.80268	7.85713	8.10365	8.01786	7.84138	8.12489	8.05533	ALPHA-D-GLUCOSE-1-PHOSPHATE THYMIDYLYLTRANSFERASE RMLA (DTDP-GLUCOSE SYNTHASE) (DTDP-GLUCOSE PYROPHOSPHORYLASE)
Rv0335c	PE6	0.0133342	6.25663	1.00929	up	0.102133	0.920405	0.999877	-5.8038	6.33778	6.11157	6.36621	6.37235	6.23626	6.24695	PE FAMILY PROTEIN
Rv0336		-0.126105	8.69954	1.09134	down	-0.800723	0.43947	0.999877	-5.5006	8.83546	8.70309	8.7095	8.69232	8.50335	8.67406	CONSERVED 13E12 REPEAT FAMILY PROTEIN
Rv0337c	aspC	0.14483	9.0615	1.1056	up	1.3115	0.215188	0.999877	-5.01977	8.64647	8.72297	8.70925	8.68577	8.92792	8.89949	PROBABLE ASPARTATE AMINOTRANSFERASE ASPC (TRANSAMINASE A) (ASPAT)
Rv0338c		0.18815	9.77381	1.1393	up	1.49149	0.162662	0.999877	-4.80947	9.57229	9.46898	9.57493	9.73679	9.71043	9.73341	PROBABLE IRON-SULFUR-BINDING REDUCTASE
Rv0339c		0.0512779	6.43509	1.03618	up	0.448993	0.661754	0.999877	-5.71003	6.2253	6.23716	6.48502	6.37995	6.23751	6.48386	POSSIBLE TRANSCRIPTIONAL REGULATORY PROTEIN
Rv0340		-0.0663773	6.75487	1.04708	down	-0.687307	0.505471	0.999877	-5.58002	7.42801	7.42088	7.30632	7.21751	7.34109	7.39747	hypothetical protein
Rv0341	iniB	-0.190674	8.33397	1.1413	down	-0.407302	0.691241	0.999877	-5.72742	8.67434	9.98034	9.13785	8.58868	9.39375	9.23808	ISONIAZID INDUCTIBLE GENE PROTEIN INIB
Rv0342	iniA	-0.123774	8.14843	1.08958	down	-1.0552	0.312932	0.999877	-5.28459	8.45987	8.63772	8.55972	8.31066	8.49075	8.48458	ISONIAZID INDUCTIBLE GENE PROTEIN INIA
Rv0343	iniC	-0.130137	6.913	1.0944	down	-0.996451	0.339471	0.999877	-5.33886	7.36523	7.63407	7.511	7.16192	7.50728	7.4507	ISONIAZID INDUCTIBLE GENE PROTEIN INIC
Rv0344c	lpqJ	0.395476	7.20361	1.31538	up	0.853748	0.410621	0.999877	-5.45979	4.7383	6.30686	6.53084	5.30992	6.69326	6.75926	PROBABLE LIPOPROTEIN LPQJ
Rv0345		-0.0411418	7.42507	1.02893	down	-0.265961	0.794962	0.999877	-5.77404	7.33171	7.35489	7.51158	7.19954	7.35918	7.51604	hypothetical protein
Rv0346c	ansP2	-0.0250737	10.8789	1.01753	down	-0.21164	0.83608	0.999877	-5.78682	11.2057	10.947	11.1059	11.2608	10.9243	10.9982	POSSIBLE L-ASPARAGINE PERMEASE ANSP2 (L-ASPARAGINE TRANSPORT PROTEIN)
Rv0347		-0.00579546	7.24112	1.00403	down	-0.024882	0.980574	0.999877	-5.80866	7.29045	7.19518	6.90971	7.00851	7.48746	6.88198	PROBABLE CONSERVED MEMBRANE PROTEIN
Rv0348		0.0191446	7.80557	1.01336	up	0.0781912	0.939016	0.999877	-5.80594	7.92755	7.91376	7.56986	7.79608	8.05248	7.62005	POSSIBLE TRANSCRIPTIONAL REGULATORY PROTEIN
Rv0349		0.134912	8.06434	1.09803	up	0.85224	0.411423	0.999877	-5.46098	8.16357	8.21591	8.0504	8.09473	8.47761	8.26228	hypothetical protein
Rv0350	dnaK	0.231418	10.8884	1.17399	up	0.686476	0.505976	0.999877	-5.58056	9.75586	10.8393	10.0942	9.89356	11.227	10.2631	PROBABLE CHAPERONE PROTEIN DNAK (HEAT SHOCK PROTEIN 70) (HEAT SHOCK 70 KDA PROTEIN) (HSP70)
Rv0351	grpE	0.316259	11.0753	1.2451	up	1.10866	0.290152	0.999877	-5.23302	9.56171	10.5964	10.1265	9.96837	10.962	10.3031	PROBABLE GRPE PROTEIN (HSP-70 COFACTOR)
Rv0352	dnaJ1	0.148379	9.59231	1.10832	up	0.68901	0.504438	0.999877	-5.57891	8.8985	9.66282	9.18922	9.03793	9.81668	9.34106	PROBABLE CHAPERONE PROTEIN DNAJ1
Rv0353	hspR	0.0317467	8.77873	1.02225	up	0.155419	0.879177	0.999877	-5.79701	8.24114	8.8155	8.81077	8.22577	8.98713	8.74975	PROBABLE HEAT SHOCK PROTEIN TRANSCRIPTIONAL REPRESSOR HSPR (MERR FAMILY)
Rv0354c	PPE7	-0.128144	7.30478	1.09289	down	-0.575957	0.575707	0.999877	-5.64715	7.70429	6.81856	7.14671	7.4032	6.82981	7.05211	PPE FAMILY PROTEIN
Rv0355c	PPE8	-0.0624404	8.82236	1.04423	down	-0.204092	0.841837	0.999877	-5.78837	9.17837	8.15337	8.15899	8.92312	8.14723	8.23305	PPE FAMILY PROTEIN
Rv0356c		0.0111759	6.58683	1.00778	up	0.0779062	0.939237	0.999877	-5.80596	5.98006	6.2529	6.30219	6.21378	6.19534	6.15956	hypothetical protein
Rv0357c	purA	0.218621	7.59056	1.16362	up	2.12076	0.0563559	0.999877	-3.95743	7.19752	7.17045	7.09305	7.38224	7.51541	7.21922	PROBABLE ADENYLOSUCCINATE SYNTHETASE PURA (IMP--ASPARTATE LIGASE) (ADSS) (AMPSASE)
Rv0358		-0.071885	5.85661	1.05109	down	-0.578234	0.57422	0.999877	-5.64589	5.93846	5.83263	5.49244	5.70402	5.71974	5.62412	hypothetical protein
Rv0359		0.101409	6.61691	1.07282	up	0.523418	0.61059	0.999877	-5.67497	6.04159	6.47105	6.44159	6.38823	6.35798	6.51224	PROBABLE CONSERVED INTEGRAL MEMBRANE PROTEIN
Rv0360c		0.14055	9.06221	1.10233	up	0.770156	0.456688	0.999877	-5.52307	8.69993	8.7459	8.57946	8.91806	8.72729	8.80159	hypothetical protein
Rv0361		0.113287	10.0949	1.08169	up	1.07849	0.302846	0.999877	-5.26237	10.2848	10.2065	10.3833	10.3017	10.5043	10.4083	PROBABLE CONSERVED MEMBRANE PROTEIN
Rv0362	mgtE	-0.0760553	7.0897	1.05413	down	-0.545008	0.596126	0.999877	-5.66384	7.61232	7.5324	7.56613	7.63963	7.38256	7.46048	POSSIBLE Mg2+ TRANSPORT TRANSMEMBRANE PROTEIN MGTE
Rv0363c	fba	0.100602	9.21848	1.07222	up	1.07859	0.302803	0.999877	-5.26227	9.15198	9.21324	9.05156	9.25652	9.30977	9.1523	PROBABLE FRUCTOSE-BISPHOSPHATE ALDOLASE FBA
Rv0364		0.0471715	9.7711	1.03324	up	0.32142	0.75364	0.999877	-5.75803	9.14511	9.34736	9.69088	9.26724	9.41974	9.63788	POSSIBLE CONSERVED TRANSMEMBRANE PROTEIN
Rv0365c		-0.00857384	6.59461	1.00596	down	-0.0597002	0.953416	0.999877	-5.8072	6.67483	6.44216	6.58691	6.60901	6.5552	6.51398	hypothetical protein
Rv0366c		-0.0517636	6.31496	1.03653	down	-0.441603	0.66694	0.999877	-5.71323	5.94875	5.94598	6.10812	5.94872	5.86532	6.03351	hypothetical protein
Rv0367c		-0.0879209	6.91369	1.06284	down	-0.604269	0.557361	0.999877	-5.63113	6.96732	7.16614	6.90338	6.94891	6.92568	6.89849	hypothetical protein
Rv0368c		-0.104969	4.63656	1.07547	down	-0.970433	0.351736	0.999877	-5.36208	4.93495	4.6634	4.62589	4.75402	4.57357	4.58174	hypothetical protein
Rv0369c		0.0165534	5.23886	1.01154	up	0.0728689	0.943158	0.999877	-5.80633	5.5476	5.46928	5.23797	5.47308	5.41009	5.42135	POSSIBLE MEMBRANE OXIDOREDUCTASE
Rv0370c		0.072923	4.90662	1.05185	up	0.605901	0.556313	0.999877	-5.63018	4.7555	4.90087	4.82042	4.84071	4.90152	4.95333	POSSIBLE OXIDOREDUCTASE
Rv0371c		0.11447	4.15974	1.08258	up	0.747518	0.469713	0.999877	-5.53921	4.10629	3.95054	4.07663	4.15304	4.16249	4.16135	hypothetical protein
Rv0372c		0.0325524	4.04681	1.02282	up	0.331313	0.746348	0.999877	-5.75487	4.24442	4.08184	4.0314	4.19774	4.12056	4.13701	hypothetical protein
Rv0373c		-0.0126796	4.70305	1.00883	down	-0.0725469	0.943409	0.999877	-5.80636	4.94571	5.10344	4.46529	4.99904	4.88499	4.59237	PROBABLE CARBON MONOXYDE DEHYDROGENASE (LARGE CHAIN)
Rv0374c		0.0102139	4.82404	1.0071	up	0.0618697	0.951725	0.999877	-5.80707	5.1689	4.81108	4.77066	5.18238	4.81498	4.78391	PROBABLE CARBON MONOXYDE DEHYDROGENASE (SMALL CHAIN)
Rv0375c		0.052013	4.92684	1.03671	up	0.320509	0.754313	0.999877	-5.75832	4.88575	4.6945	4.42249	5.04174	4.69456	4.42249	PROBABLE CARBON MONOXYDE DEHYDROGENASE (MEDIUM CHAIN)
Rv0376c		-0.0369702	5.67643	1.02596	down	-0.220583	0.829272	0.999877	-5.78492	5.88506	6.13667	5.56377	5.95345	5.90925	5.6119	hypothetical protein
Rv0377		-0.068735	6.58316	1.0488	down	-0.322405	0.752913	0.999877	-5.75772	7.11472	6.87604	6.94311	6.95311	6.96084	6.8137	PROBABLE TRANSCRIPTIONAL REGULATORY PROTEIN (PROBABLY LYSR-FAMILY)
Rv0378		-0.116176	7.005	1.08386	down	-0.426791	0.677387	0.999877	-5.7195	6.92344	6.18134	6.31198	6.65722	6.31198	6.09903	CONSERVED HYPOTHETICAL GLYCINE RICH PROTEIN
Rv0379	secE2	0.0087329	9.68523	1.00607	up	0.047141	0.963207	0.999877	-5.80786	9.22132	9.56032	9.93184	9.33528	9.61941	9.78499	POSSIBLE PROTEIN TRANSPORT PROTEIN SECE2
Rv0380c		0.0193194	5.12274	1.01348	up	0.171487	0.866812	0.999877	-5.79442	5.09076	5.11356	5.17339	5.12553	5.10159	5.20855	POSSIBLE RNA METHYLTRANSFERASE (RNA METHYLASE)
Rv0381c		-0.0925507	5.65698	1.06625	down	-0.58346	0.570814	0.999877	-5.64297	5.93552	6.16187	6.12045	5.78237	5.97652	6.1813	hypothetical protein
Rv0382c	pyrE	-0.0684697	7.53274	1.0486	down	-0.529868	0.60625	0.999877	-5.67169	7.5648	7.57459	7.9368	7.51095	7.66333	7.69651	PROBABLE OROTATE PHOSPHORIBOSYLTRANSFERASE PYRE (OPRT) (OPRTASE)
Rv0383c		-0.00349225	9.45889	1.00242	down	-0.0343215	0.973207	0.999877	-5.80838	9.55827	9.74082	9.43472	9.58621	9.6039	9.53324	POSSIBLE CONSERVED SECRETED PROTEIN
Rv0384c	clpB	0.0721316	7.22166	1.05127	up	0.183346	0.857709	0.999877	-5.79234	7.35549	8.11064	6.68094	7.47634	8.22139	6.66574	PROBABLE ENDOPEPTIDASE ATP BINDING PROTEIN (CHAIN B) CLPB (CLPB PROTEIN) (HEAT SHOCK PROTEIN F84.1)
Rv0385		0.0155118	5.55234	1.01081	up	0.107812	0.915997	0.999877	-5.80321	5.5697	5.86744	5.77073	5.73444	5.8089	5.71108	PROBABLE MONOOXYGENASE
Rv0386		0.0825554	5.00731	1.05889	up	0.495817	0.629333	0.999877	-5.68857	4.8691	4.79423	4.45882	5.03001	4.78818	4.55162	PROBABLE TRANSCRIPTIONAL REGULATORY PROTEIN (PROBABLY LUXR/UHPA-FAMILY)
Rv0387c		-0.0240747	5.26019	1.01683	down	-0.203966	0.841933	0.999877	-5.7884	5.19479	5.19728	5.14537	5.27316	5.14791	5.04415	hypothetical protein
Rv0388c	PPE9	0.0482289	6.36625	1.03399	up	0.260152	0.799331	0.999877	-5.77554	6.4793	6.23587	5.79509	6.39342	6.22325	6.03828	PPE FAMILY PROTEIN
Rv0389	purT	-0.125974	6.15286	1.09124	down	-1.16965	0.265738	0.999877	-5.17176	6.98746	6.74715	6.66684	6.7502	6.64967	6.62366	PROBABLE PHOSPHORIBOSYLGLYCINAMIDE FORMYLTRANSFERASE 2 PURT (GART 2) (GAR TRANSFORMYLASE 2) (5'-PHOSPHORIBOSYLGLYCINAMIDE TRANSFORMYLASE 2) (FORMATE-DEPENDENT GAR TRANSFORMYLASE)
Rv0390		-0.00177692	8.18519	1.00123	down	-0.0157559	0.987698	0.999877	-5.80884	7.73672	7.91456	7.96436	7.93024	7.76185	7.91823	hypothetical protein
Rv0391	metZ	0.181607	8.74291	1.13415	up	1.45561	0.172166	0.999877	-4.85283	8.57653	8.67925	8.63649	8.87145	8.75418	8.81146	PROBABLE O-SUCCINYLHOMOSERINE SULFHYDRYLASE METZ (OSH SULFHYDRYLASE)
Rv0392c	ndhA	0.0959055	7.80596	1.06874	up	0.475937	0.643005	0.999877	-5.69793	8.41026	8.25458	8.06328	8.54223	8.34752	8.12609	PROBABLE MEMBRANE NADH DEHYDROGENASE NDHA
Rv0393		-0.115084	4.38045	1.08304	down	-0.362333	0.723653	0.999877	-5.74433	4.24513	4.18879	4.45354	4.26689	3.99892	4.27639	CONSERVED 13E12 REPEAT FAMILY PROTEIN
Rv0394c		0.22781	7.57824	1.17106	up	1.10391	0.292123	0.999877	-5.23768	6.81454	7.33359	6.85985	6.99234	7.66903	7.03004	POSSIBLE SECRETED PROTEIN
Rv0396		-0.0296187	3.96134	1.02074	down	-0.256096	0.802385	0.999877	-5.77657	3.84205	3.95101	3.98577	3.84955	3.95298	3.88745	hypothetical protein
Rv0397		-0.010918	6.22429	1.0076	down	-0.0406428	0.968275	0.999877	-5.80815	6.65099	5.76511	6.39253	6.3408	6.11415	6.32092	CONSERVED 13E12 REPEAT FAMILY PROTEIN
Rv0397		-0.00920988	6.49622	1.0064	down	-0.0643925	0.94976	0.999877	-5.80691	6.72695	6.16118	6.48937	6.51997	6.3919	6.438	CONSERVED 13E12 REPEAT FAMILY PROTEIN
Rv0398c		-0.251968	5.73066	1.19083	down	-1.69928	0.116042	0.999877	-4.54569	5.9835	6.20094	6.11502	5.61985	5.83815	6.08556	POSSIBLE SECRETED PROTEIN
Rv0399c	lpqK	0.043504	6.87465	1.03061	up	0.154134	0.880168	0.999877	-5.79721	6.86324	6.58598	6.31007	6.67357	6.46848	6.74775	POSSIBLE CONSERVED LIPOPROTEIN LPQK
Rv0400c	fadE7	-0.0289879	8.25639	1.0203	down	-0.167692	0.869729	0.999877	-5.79505	8.50963	8.60875	8.12485	8.41658	8.45343	8.28626	ACYL-CoA DEHYDROGENASE FADE7
Rv0401		-0.0737027	7.57192	1.05241	down	-0.573655	0.577212	0.999877	-5.64842	7.4516	7.88038	7.63881	7.43275	7.66092	7.656	PROBABLE CONSERVED TRANSMEMBRANE PROTEIN
Rv0402c	mmpL1	0.0978776	6.53715	1.0702	up	0.464569	0.650885	0.999877	-5.70312	5.89247	5.59629	5.94057	6.0454	5.89849	5.77908	PROBABLE CONSERVED TRANSMEMBRANE TRANSPORT PROTEIN MMPL1
Rv0403c	mmpS1	-0.0527653	6.72274	1.03725	down	-0.434727	0.67178	0.999877	-5.71617	6.58856	6.4516	6.41165	6.40392	6.42746	6.46213	PROBABLE CONSERVED MEMBRANE PROTEIN MMPS1
Rv0404	fadD30	0.0695313	8.83764	1.04938	up	0.51148	0.618662	0.999877	-5.68094	8.45439	8.31779	8.39237	8.49332	8.4013	8.47851	PROBABLE FATTY-ACID-CoA LIGASE FADD30 (FATTY-ACID-CoA SYNTHETASE) (FATTY-ACID-CoA SYNTHASE)
Rv0405	pks6	-0.09492	7.54202	1.06801	down	-0.582108	0.571694	0.999877	-5.64373	7.28507	7.18639	7.33944	7.4105	6.93465	7.181	PROBABLE MEMBRANE BOUND POLYKETIDE SYNTHASE PKS6
Rv0406c		-0.0665669	7.55244	1.04722	down	-0.361127	0.72453	0.999877	-5.74475	7.36921	7.91787	7.59225	7.3858	7.73264	7.56119	BETA LACTAMASE LIKE PROTEIN
Rv0407	fgd1	0.0755721	8.15137	1.05378	up	0.588709	0.567404	0.999877	-5.64002	7.72984	8.07997	8.09934	7.99621	8.06983	8.06983	PROBABLE F420-DEPENDENT GLUCOSE-6-PHOSPHATE DEHYDROGENASE FGD1
Rv0408	pta	0.0826648	8.2919	1.05897	up	0.544508	0.596459	0.999877	-5.6641	8.14486	7.85867	8.24943	8.15021	8.14635	8.20439	PROBABLE PHOSPHATE ACETYLTRANSFERASE PTA (PHOSPHOTRANSACETYLASE)
Rv0409	ackA	-0.122173	7.66064	1.08837	down	-0.9462	0.363443	0.999877	-5.38325	7.49988	7.73122	7.77121	7.42907	7.41567	7.79107	PROBABLE ACETATE KINASE ACKA (ACETOKINASE)
Rv0410c	pknG	0.10846	8.47298	1.07808	up	1.16614	0.2671	0.999877	-5.17535	9.00205	8.87977	8.95873	8.97231	9.10729	9.08634	SERINE/THREONINE-PROTEIN KINASE PKNG (PROTEIN KINASE G) (STPK G)
Rv0411c	glnH	0.0168688	8.70885	1.01176	up	0.177314	0.862336	0.999877	-5.79341	9.16272	9.01717	9.00217	9.15269	9.01084	9.06913	PROBABLE GLUTAMINE-BINDING LIPOPROTEIN GLNH (GLNBP)
Rv0412c		-0.0648933	8.58691	1.04601	down	-0.491373	0.632377	0.999877	-5.6907	9.05815	9.19813	8.92354	8.89465	9.11128	8.97919	POSSIBLE CONSERVED MEMBRANE PROTEIN
Rv0413	mutT3	-0.113168	7.85829	1.0816	down	-0.827015	0.425003	0.999877	-5.48065	7.77235	8.0813	7.78463	7.86631	7.73472	7.69775	POSSIBLE MUTATOR PROTEIN MUTT3 (7,8-DIHYDRO-8-OXOGUANINE-TRIPHOSPHATASE) (8-OXO-DGTPASE) (DGTP PYROPHOSPHOHYDROLASE)
Rv0414c	thiE	0.0839867	7.18725	1.05994	up	0.556146	0.588734	0.999877	-5.65794	6.55742	6.89903	6.79283	7.05309	6.69528	6.75287	PROBABLE THIAMINE-PHOSPHATE PYROPHOSPHORYLASE THIE (TMP PYROPHOSPHORYLASE) (TMP-PPASE) (THIAMINE-PHOSPHATE SYNTHASE)
Rv0415	thiO	-0.161341	6.47633	1.11833	down	-0.932254	0.370304	0.999877	-5.39522	6.54755	6.6605	6.72976	6.49578	6.4147	6.5433	POSSIBLE THIAMINE BIOSYNTHESIS OXIDOREDUCTASE THIO
Rv0416	thiS	-0.10493	7.04293	1.07544	down	-0.835065	0.420637	0.999877	-5.47443	7.00735	6.91209	7.05964	6.96449	6.76884	6.93096	POSSIBLE PROTEIN THIS
Rv0417	thiG	0.0640389	6.44622	1.04539	up	0.517122	0.61484	0.999877	-5.67813	6.49329	6.48348	6.56862	6.58359	6.51828	6.63565	PROBABLE THIAMIN BIOSYNTHESIS PROTEIN THIG (THIAZOLE BIOSYNTHESIS PROTEIN)
Rv0418	lpqL	0.170032	8.53002	1.12508	up	0.842333	0.416721	0.999877	-5.46877	7.47682	8.01753	8.28968	7.8742	8.16197	8.25796	PROBABLE LIPOPROTEIN AMINOPEPTIDASE LPQL
Rv0419	lpqM	-0.0200973	9.02816	1.01403	down	-0.106398	0.917094	0.999877	-5.80336	9.40418	8.89635	9.26781	9.50225	8.96393	9.04186	POSSIBLE LIPOPROTEIN PEPTIDASE LPQM
Rv0420c		0.00218375	7.84659	1.00151	up	0.00842817	0.993419	0.999877	-5.80893	7.30547	7.55364	7.90015	7.30612	7.52082	7.93887	POSSIBLE TRANSMEMBRANE PROTEIN
Rv0421c		-0.1341	6.24453	1.09741	down	-0.677221	0.511617	0.999877	-5.58655	6.30719	6.64539	6.7076	6.19436	6.33651	6.72701	hypothetical protein
Rv0422c	thiD	-0.0617455	7.62587	1.04373	down	-0.30731	0.764084	0.999877	-5.76239	7.7209	7.91135	8.16691	7.81042	7.73531	8.0682	PROBABLE PHOSPHOMETHYLPYRIMIDINE KINASE THID (HMP-PHOSPHATE KINASE) (HMP-P KINASE)
Rv0423c	thiC	0.00278016	10.2055	1.00193	up	0.0281396	0.978032	0.999877	-5.80857	10.1435	10.1288	10.195	10.2365	10.0781	10.1612	PROBABLE THIAMINE BIOSYNTHESIS PROTEIN THIC
Rv0424c		-0.0737765	9.9726	1.05247	down	-0.604888	0.556963	0.999877	-5.63077	10.1086	9.9966	9.8335	10.0456	9.72132	9.95036	hypothetical protein
Rv0425c	ctpH	-0.0408491	9.60485	1.02872	down	-0.251982	0.805488	0.999877	-5.7776	9.9658	10.093	9.71129	10.1217	9.7759	9.74998	POSSIBLE METAL CATION TRANSPORTING P-TYPE ATPASE CTPH
Rv0426c		-0.0403762	10.2262	1.02838	down	-0.325167	0.750875	0.999877	-5.75684	10.3486	10.5903	10.2417	10.3866	10.417	10.2559	POSSIBLE TRANSMEMBRANE PROTEIN
Rv0427c	xthA	0.238256	7.72917	1.17957	up	1.65158	0.125553	0.999877	-4.60804	6.70802	7.1125	7.26713	7.14375	7.2501	7.40856	PROBABLE EXODEOXYRIBONUCLEASE III PROTEIN XTHA (EXONUCLEASE III) (EXO III) (AP ENDONUCLEASE VI)
Rv0428c		0.45942	7.70037	1.37499	up	3.09103	0.00974669	0.999877	-2.46921	6.5861	7.01645	7.1177	7.23735	7.46486	7.39629	hypothetical protein
Rv0429c	def	0.153212	8.25244	1.11204	up	0.714094	0.489364	0.999877	-5.56225	7.19351	7.63394	7.93328	7.28017	7.88344	8.05676	PROBABLE POLYPEPTIDE DEFORMYLASE DEF (PDF) (FORMYLMETHIONINE DEFORMYLASE)
Rv0430		0.160869	10.7842	1.11796	up	0.425535	0.678277	0.999877	-5.72002	9.26357	10.4567	10.7411	9.50342	10.6696	10.7709	hypothetical protein
Rv0431		0.190013	9.47356	1.14077	up	0.632532	0.539373	0.999877	-5.61441	8.09271	9.05289	9.401	8.60976	9.03171	9.47516	PUTATIVE TUBERCULIN RELATED PEPTIDE
Rv0432	sodC	0.151686	10.1391	1.11087	up	1.39534	0.189189	0.999877	-4.92409	9.78629	9.78859	9.95947	9.88736	10.006	10.0961	PROBABLE PERIPLASMIC SUPEROXIDE DISMUTASE [CU-ZN] SODC
Rv0433		0.189116	8.85936	1.14007	up	2.0511	0.0636762	0.999877	-4.0586	8.61404	8.58772	8.7356	8.78413	8.85594	8.86463	hypothetical protein
Rv0434		-0.0380081	8.81754	1.0267	down	-0.223325	0.827187	0.999877	-5.78431	8.84738	8.86592	8.9289	8.91963	8.73803	8.87052	hypothetical protein
Rv0435c		0.0222836	7.34189	1.01557	up	0.139449	0.8915	0.999877	-5.79934	7.58563	7.59829	7.79559	7.61535	7.68347	7.74754	PUTATIVE CONSERVED ATPASE
Rv0436c	pssA	-0.0553623	8.86373	1.03912	down	-0.587017	0.568502	0.999877	-5.64098	8.83766	8.91608	8.85835	8.83168	8.8092	8.80512	PROBABLE CDP-DIACYLGLYCEROL--SERINE O-PHOSPHATIDYLTRANSFERASE PSSA (PS SYNTHASE) (PHOSPHATIDYLSERINE SYNTHASE)
Rv0437c	psd	-0.144105	8.56327	1.10504	down	-1.17037	0.26546	0.999877	-5.17102	8.82175	8.91754	8.73349	8.843	8.62374	8.57372	POSSIBLE PHOSPHATIDYLSERINE DECARBOXYLASE PSD (PS DECARBOXYLASE)
Rv0438c	moeA2	0.00246754	6.96596	1.00171	up	0.0213628	0.983321	0.999877	-5.80874	6.40557	6.69131	6.59991	6.46922	6.45936	6.77561	PROBABLE MOLYBDOPTERIN BIOSYNTHESIS PROTEIN MOEA2
Rv0439c		0.269719	7.6757	1.20557	up	1.4656	0.169472	0.999877	-4.84082	6.43698	6.81781	7.03401	6.84012	7.17091	7.08693	PROBABLE DEHYDROGENASE/REDUCTASE
Rv0440	groEL2	0.508278	11.2057	1.42235	up	1.17205	0.264812	0.999877	-5.1693	9.45172	11.1882	10.2572	10.2919	11.4976	10.6325	60 KDA CHAPERONIN 2 GROEL2 (PROTEIN CPN60-2) (GROEL PROTEIN 2) (65 KDA ANTIGEN) (HEAT SHOCK PROTEIN 65) (CELL WALL PROTEIN A) (ANTIGEN A)
Rv0441c		0.0116084	8.83649	1.00808	up	0.111143	0.913413	0.999877	-5.80285	9.05386	9.09066	9.16284	8.92951	9.17213	9.24055	hypothetical protein
Rv0442c	PPE10	0.0767305	8.6497	1.05463	up	0.367781	0.719695	0.999877	-5.74238	9.17525	8.40001	8.52945	9.08556	8.58951	8.65983	PPE FAMILY PROTEIN
Rv0443		0.0310096	8.8482	1.02173	up	0.282722	0.782398	0.999877	-5.76952	9.04591	8.72836	8.73356	8.94887	8.77027	8.88172	hypothetical protein
Rv0444c		0.0569714	9.20077	1.04028	up	0.500598	0.626067	0.999877	-5.68627	9.04888	9.14097	9.33718	9.23502	9.20734	9.25559	hypothetical protein
Rv0445c	sigK	-0.0751668	8.69502	1.05348	down	-0.61202	0.552395	0.999877	-5.62661	8.28913	8.56192	8.56207	8.32022	8.5271	8.34029	PROBABLE ALTERNATIVE RNA POLYMERASE SIGMA FACTOR SIGK
Rv0446c		0.034979	8.07568	1.02454	up	0.242978	0.812289	0.999877	-5.7798	7.50336	7.83969	7.682	7.59685	7.68295	7.85019	POSSIBLE CONSERVED TRANSMEMBRANE PROTEIN
Rv0447c	ufaA1	2.33125e-05	4.91162	1.00002	up	0.000157876	0.999877	0.999877	-5.80896	4.68147	4.85819	4.86455	4.75165	4.92492	4.72772	PROBABLE CYCLOPROPANE-FATTY-ACYL-PHOSPHOLIPID SYNTHASE UFAA1 (CYCLOPROPANE FATTY ACID SYNTHASE) (CFA SYNTHASE)
Rv0448c		0.00314247	3.84401	1.00218	up	0.02984	0.976705	0.999877	-5.80852	3.71119	3.60548	3.73167	3.62871	3.71971	3.70933	hypothetical protein
Rv0449c		-0.0582831	5.13097	1.04123	down	-0.517273	0.614738	0.999877	-5.67806	5.30206	5.04804	5.19227	5.14014	4.99845	5.22893	hypothetical protein
Rv0450c	mmpL4	0.182847	7.93691	1.13512	up	1.04885	0.315723	0.999877	-5.29058	7.73114	7.37669	7.36663	7.69911	7.74313	7.58075	PROBABLE CONSERVED TRANSMEMBRANE TRANSPORT PROTEIN MMPL4
Rv0451c	mmpS4	0.0201153	8.62584	1.01404	up	0.139892	0.891157	0.999877	-5.79928	8.10528	7.8526	7.8438	8.13744	7.92771	7.79688	PROBABLE CONSERVED MEMBRANE PROTEIN MMPS4
Rv0452		0.015763	5.8964	1.01099	up	0.0777986	0.939321	0.999877	-5.80597	5.44518	5.62786	5.7133	5.50314	5.90191	5.42859	POSSIBLE TRANSCRIPTIONAL REGULATORY PROTEIN
Rv0454		-0.0339467	5.8551	1.02381	down	-0.0977737	0.92379	0.999877	-5.80423	5.78045	5.55995	6.29915	5.4602	5.78689	6.29062	hypothetical protein
Rv0455c		0.0120577	10.6893	1.00839	up	0.0972701	0.924181	0.999877	-5.80428	10.7141	10.5201	10.4794	10.6853	10.6058	10.4587	hypothetical protein
Rv0456c	echA2	0.37072	6.74085	1.293	up	1.14646	0.274826	0.999877	-5.19535	6.05559	6.30983	5.74781	6.63926	6.42147	6.16465	ENOYL-CoA HYDRATASE ECHA2 (ENOYL HYDRASE) (UNSATURATED ACYL-CoA HYDRATASE) (CROTONASE)
Rv0456A		0.0868139	4.24737	1.06202	up	0.821436	0.428046	0.999877	-5.48493	4.16669	4.00211	4.14959	4.23798	4.19695	4.1439	hypothetical protein
Rv0457c		-0.00837943	6.3629	1.00583	down	-0.0363913	0.971592	0.999877	-5.80831	5.86275	6.1028	5.83816	5.98066	6.22702	5.5709	PROBABLE PEPTIDASE
Rv0458		-0.0161079	8.51855	1.01123	down	-0.0851743	0.933583	0.999877	-5.80537	9.0737	8.59668	8.52789	8.98281	8.58707	8.58006	PROBABLE ALDEHYDE DEHYDROGENASE
Rv0459		-0.169264	7.19485	1.12448	down	-0.83295	0.421781	0.999877	-5.47607	7.83319	7.57563	7.54658	7.68449	7.32663	7.43649	hypothetical protein
Rv0460		0.0135804	9.51509	1.00946	up	0.0531105	0.958552	0.999877	-5.80757	8.81847	9.60299	9.92955	9.11036	9.55766	9.72373	CONSERVED HYDROPHOBIC PROTEIN
Rv0461		-0.185631	7.98911	1.13731	down	-0.647903	0.52973	0.999877	-5.60503	7.48016	8.19005	8.68699	7.43084	8.11283	8.25663	PROBABLE TRANSMEMBRANE PROTEIN
Rv0462	lpd	0.174496	9.67644	1.12857	up	1.27004	0.229086	0.999877	-5.06551	9.22852	9.61265	9.6157	9.52722	9.72027	9.73285	DIHYDROLIPOAMIDE DEHYDROGENASE LPD (LIPOAMIDE REDUCTASE (NADH)) (LIPOYL DEHYDROGENASE) (DIHYDROLIPOYL DEHYDROGENASE) (DIAPHORASE)
Rv0463		-0.028836	9.04238	1.02019	down	-0.147783	0.885065	0.999877	-5.79816	8.40569	8.52638	8.90243	8.60714	8.48359	8.65727	PROBABLE CONSERVED MEMBRANE PROTEIN
Rv0464c		0.217638	9.70536	1.16283	up	2.11479	0.0569515	0.999877	-3.96616	9.06198	9.07681	9.35515	9.3279	9.38049	9.43847	hypothetical protein
Rv0465c		0.148939	6.25865	1.10875	up	0.522629	0.611122	0.999877	-5.67537	5.58008	6.02936	5.47087	5.5617	6.2596	5.70583	PROBABLE TRANSCRIPTIONAL REGULATORY PROTEIN
Rv0466		-0.0803924	9.0134	1.05731	down	-0.47636	0.642712	0.999877	-5.69774	9.08697	9.32155	9.41578	8.99314	9.35958	9.2304	hypothetical protein
Rv0467	icl	-0.346781	8.96296	1.27172	down	-1.6617	0.12348	0.999877	-4.5949	7.72773	8.042	7.42783	7.45877	7.65545	7.043	ISOCITRATE LYASE ICL (ISOCITRASE) (ISOCITRATASE)
Rv0468	fadB2	-0.0505179	9.16564	1.03564	down	-0.310298	0.761868	0.999877	-5.76148	8.3636	8.5163	8.33164	8.45389	8.40575	8.20035	PROBABLE 3-HYDROXYBUTYRYL-CoA DEHYDROGENASE FADB2 (BETA-HYDROXYBUTYRYL-CoA DEHYDROGENASE) (BHBD)
Rv0469	umaA	-0.108476	10.0913	1.07809	down	-0.847482	0.413962	0.999877	-5.46473	9.23742	9.08975	9.00516	8.97825	9.07905	8.94961	POSSIBLE MYCOLIC ACID SYNTHASE UMAA
Rv0470c	pcaA	-0.0254027	9.70064	1.01776	down	-0.293364	0.774454	0.999877	-5.7665	9.56715	9.5766	9.61277	9.50799	9.61388	9.55845	MYCOLIC ACID SYNTHASE PCAA (CYCLOPROPANE SYNTHASE)
Rv0470A		-0.232141	7.79046	1.17458	down	-0.987135	0.343827	0.999877	-5.34724	8.84758	8.3662	8.68426	8.48712	8.11632	8.59819	hypothetical protein
Rv0471c		-0.0224931	8.37164	1.01571	down	-0.196841	0.847377	0.999877	-5.7898	8.59194	8.49486	8.3588	8.45381	8.37073	8.55358	hypothetical protein
Rv0472c		0.00354295	8.78691	1.00246	up	0.0286199	0.977657	0.999877	-5.80856	8.45143	8.63387	8.60279	8.29511	8.72774	8.67587	PROBABLE TRANSCRIPTIONAL REGULATORY PROTEIN (POSSIBLY TETR-FAMILY)
Rv0473		-0.213884	7.24441	1.15981	down	-1.87342	0.086553	0.999877	-4.31011	7.2707	7.30193	7.02603	7.02723	6.91157	7.0182	POSSIBLE CONSERVED TRANSMEMBRANE PROTEIN
Rv0474		0.01575	9.59012	1.01098	up	0.0905438	0.929408	0.999877	-5.8049	9.51415	9.01351	8.99207	9.56596	9.06082	8.94021	PROBABLE TRANSCRIPTIONAL REGULATORY PROTEIN
Rv0475	hbhA	-0.0761665	10.7972	1.05421	down	-0.505197	0.622932	0.999877	-5.68403	11.4075	11.5357	11.1971	11.4909	11.383	11.0379	IRON-REGULATED HEPARIN BINDING HEMAGGLUTININ HBHA (ADHESIN)
Rv0476		-0.100693	10.4143	1.07229	down	-1.03534	0.321724	0.999877	-5.30322	10.7839	10.8122	10.8245	10.5545	10.7937	10.7703	POSSIBLE CONSERVED TRANSMEMBRANE PROTEIN
Rv0477		-0.0794171	9.34664	1.05659	down	-0.842213	0.416786	0.999877	-5.46886	9.77731	9.82593	9.84111	9.67672	9.73975	9.78963	POSSIBLE CONSERVED SECRETED PROTEIN
Rv0478	deoC	-0.137813	7.05871	1.10024	down	-0.674765	0.51312	0.999877	-5.58813	7.32917	7.39384	7.37619	7.31358	7.01312	7.35907	PROBABLE DEOXYRIBOSE-PHOSPHATE ALDOLASE DEOC (PHOSPHODEOXYRIBOALDOLASE) (DEOXYRIBOALDOLASE)
Rv0479c		0.0589539	10.4873	1.04171	up	0.384014	0.707951	0.999877	-5.73641	10.0768	10.2236	10.153	10.1942	10.3254	10.1106	PROBABLE CONSERVED MEMBRANE PROTEIN
Rv0480c		-0.0220586	7.47598	1.01541	down	-0.154827	0.879633	0.999877	-5.7971	6.85694	6.95742	7.12834	6.89031	6.96863	7.01758	POSSIBLE AMIDOHYDROLASE
Rv0481c		0.150513	6.86802	1.10996	up	0.9414	0.365794	0.999877	-5.38739	6.51398	6.22688	6.33121	6.73789	6.24609	6.53963	hypothetical protein
Rv0482	murB	-0.160281	5.26528	1.1175	down	-0.917686	0.377568	0.999877	-5.40757	4.67636	5.03228	5.03228	4.654	4.7487	4.85739	PROBABLE UDP-N-ACETYLENOLPYRUVOYLGLUCOSAMINE REDUCTASE MURB (UDP-N-ACETYLMURAMATE DEHYDROGENASE)
Rv0483	lprQ	-0.108352	10.4258	1.078	down	-0.5284	0.607236	0.999877	-5.67244	10.5124	10.7365	10.5897	10.4052	10.6072	10.5011	PROBABLE CONSERVED LIPOPROTEIN LPRQ
Rv0484c		-0.062535	7.53947	1.0443	down	-0.516182	0.615476	0.999877	-5.6786	7.10981	7.06583	7.0986	7.08088	7.17304	6.83271	PROBABLE SHORT-CHAIN TYPE OXIDOREDUCTASE
Rv0485		-0.153323	8.78485	1.11213	down	-0.840867	0.417509	0.999877	-5.46991	9.25163	9.48656	9.1279	8.92607	9.24451	9.23554	POSSIBLE TRANSCRIPTIONAL REGULATORY PROTEIN
Rv0486		-0.217038	8.49887	1.16234	down	-1.1471	0.274573	0.999877	-5.19471	9.27921	9.20997	9.19721	9.05185	8.9299	9.05353	MANNOSYLTRANSFERASE
Rv0487		-0.211798	8.42152	1.15813	down	-1.79951	0.098122	0.999877	-4.41155	8.95133	8.85223	8.9743	8.68765	8.64225	8.81257	hypothetical protein
Rv0488		0.0540792	6.01881	1.0382	up	0.469197	0.647671	0.999877	-5.70102	5.36462	5.11787	5.21886	5.36533	5.16595	5.33232	PROBABLE CONSERVED INTEGRAL MEMBRANE PROTEIN
Rv0489	gpm1	-0.0598339	8.07899	1.04235	down	-0.380127	0.710757	0.999877	-5.73787	8.00299	7.7923	7.74539	8.01892	7.87767	7.46458	PROBABLE PHOSPHOGLYCERATE MUTASE 1 GPM1 (PHOSPHOGLYCEROMUTASE) (PGAM) (BPG-DEPENDENT PGAM)
Rv0490	senX3	-0.0334675	9.1393	1.02347	down	-0.327258	0.749334	0.999877	-5.75618	9.27102	9.13583	9.21353	9.15954	9.15442	9.20602	PUTATIVE TWO COMPONENT SENSOR HISTIDINE KINASE SENX3
Rv0491	regX3	-0.161294	8.25952	1.11829	down	-1.72104	0.111919	0.999877	-4.51692	8.24166	8.36981	8.43309	8.23342	8.10209	8.22516	TWO COMPONENT SENSORY TRANSDUCTION PROTEIN REGX3 (TRANSCRIPTIONAL REGULATORY PROTEIN) (PROBABLY LUXR-FAMILY)
Rv0492c		-0.0638264	5.90553	1.04523	down	-0.220602	0.829258	0.999877	-5.78491	5.86478	5.93363	5.15798	5.9383	5.48042	5.34618	PROBABLE OXIDOREDUCTASE GMC-TYPE
Rv0492A		0.158209	6.43565	1.1159	up	0.672697	0.514388	0.999877	-5.58945	6.2776	6.48159	5.90227	6.51851	6.4769	6.14067	hypothetical protein
Rv0493c		0.064282	6.60245	1.04556	up	0.238964	0.815326	0.999877	-5.78075	6.64377	6.40377	6.04737	6.65618	6.45432	6.17726	hypothetical protein
Rv0494		0.0371515	4.4241	1.02609	up	0.32549	0.750637	0.999877	-5.75674	4.34516	4.35801	4.35768	4.38721	4.42885	4.35625	PROBABLE TRANSCRIPTIONAL REGULATORY PROTEIN (PROBABLY GNTR-FAMILY)
Rv0495c		0.0893833	7.8315	1.06392	up	0.616644	0.549444	0.999877	-5.6239	7.6098	7.27947	7.17829	7.58406	7.31018	7.44147	hypothetical protein
Rv0496		0.0300663	9.17014	1.02106	up	0.265878	0.795025	0.999877	-5.77406	9.01111	8.74732	8.76826	8.9688	8.80787	8.84022	hypothetical protein
Rv0497		-0.100118	8.36061	1.07186	down	-0.90191	0.385546	0.999877	-5.42075	8.0642	8.32776	8.25567	7.9932	8.18616	8.16792	PROBABLE CONSERVED TRANSMEMBRANE PROTEIN
Rv0498		-0.0663385	7.19961	1.04706	down	-0.402177	0.694905	0.999877	-5.72944	6.68215	7.10672	7.12536	6.64479	6.8875	7.18292	hypothetical protein
Rv0499		0.0691426	7.61123	1.04909	up	0.614742	0.550657	0.999877	-5.62502	7.27534	7.42081	7.15991	7.49221	7.31123	7.26005	hypothetical protein
Rv0500	proC	0.121429	7.66234	1.08781	up	0.92942	0.371709	0.999877	-5.39764	6.98047	7.22727	7.41835	7.21479	7.24043	7.53516	PROBABLE PYRROLINE-5-CARBOXYLATE REDUCTASE PROC (P5CR) (P5C REDUCTASE)
Rv0500A		0.0108698	9.95557	1.00756	up	0.0958375	0.925294	0.999877	-5.80442	9.64745	9.66807	9.77033	9.5828	9.70956	9.82609	hypothetical protein
Rv0500B		-0.155139	10.7088	1.11353	down	-1.05861	0.311439	0.999877	-5.28136	11.0391	11.3584	11.1564	10.9268	11.2452	10.9165	hypothetical protein
Rv0500B		-0.127441	11.4197	1.09235	down	-0.895863	0.388636	0.999877	-5.42576	11.709	12.0596	11.8009	11.6123	11.9521	11.6228	hypothetical protein
Rv0501	galE2	-0.0250219	10.0579	1.0175	down	-0.16206	0.874062	0.999877	-5.79597	11.1189	10.7609	11.0572	11.1251	10.8145	10.9223	POSSIBLE UDP-GLUCOSE 4-EPIMERASE GALE2 (GALACTOWALDENASE) (UDP-GALACTOSE 4-EPIMERASE) (URIDINE DIPHOSPHATE GALACTOSE 4-EPIMERASE) (URIDINE DIPHOSPHO-GALACTOSE 4-EPIMERASE)
Rv0502		-0.0106687	10.8258	1.00742	down	-0.0669481	0.947769	0.999877	-5.80674	11.4319	11.3643	11.7762	11.5041	11.3974	11.6388	hypothetical protein
Rv0503c	cmaA2	0.14148	10.2724	1.10304	up	0.896936	0.388086	0.999877	-5.42487	9.78124	9.80506	10.2099	9.86298	10.0956	10.262	CYCLOPROPANE-FATTY-ACYL-PHOSPHOLIPID SYNTHASE 2 CMAA2 (CYCLOPROPANE FATTY ACID SYNTHASE) (CFA SYNTHASE) (CYCLOPROPANE MYCOLIC ACID SYNTHASE 2) (MYCOLIC ACID TRANS-CYCLOPROPANE SYNTHETASE)
Rv0504c		0.101641	9.31129	1.07299	up	1.04519	0.31734	0.999877	-5.29401	8.7513	8.53126	8.64697	8.7556	8.63969	8.83916	hypothetical protein
Rv0505c	serB1	-0.0044697	9.14724	1.0031	down	-0.0332996	0.974005	0.999877	-5.80841	9.34738	9.05422	8.94206	9.31435	8.89713	9.11878	POSSIBLE PHOSPHOSERINE PHOSPHATASE SERB1 (PSP) (O-PHOSPHOSERINE PHOSPHOHYDROLASE) (PSPASE)
Rv0506	mmpS2	0.0660283	9.04173	1.04683	up	0.56444	0.583262	0.999877	-5.65346	8.98154	8.7028	8.98038	8.91299	8.8829	9.06692	PROBABLE CONSERVED MEMBRANE PROTEIN MMPS2
Rv0507	mmpL2	-0.168041	7.44465	1.12353	down	-1.28272	0.224761	0.999877	-5.05164	7.52338	7.43146	7.33423	7.29415	7.09894	7.39186	PROBABLE CONSERVED TRANSMEMBRANE TRANSPORT PROTEIN MMPL2
Rv0508		-0.11204	6.48918	1.08076	down	-1.00396	0.335989	0.999877	-5.33207	6.65693	6.51519	6.73047	6.47843	6.60229	6.48575	hypothetical protein
Rv0509	hemA	-0.0542087	9.69087	1.03829	down	-0.407861	0.690842	0.999877	-5.7272	9.92907	9.84764	9.70076	9.85885	9.68118	9.77482	PROBABLE GLUTAMYL-TRNA REDUCTASE HEMA (GLUTR)
Rv0510	hemC	-0.0837219	9.16579	1.05975	down	-0.502414	0.624828	0.999877	-5.68538	9.44976	9.23941	9.20387	9.37422	9.00061	9.26704	PROBABLE PORPHOBILINOGEN DEAMINASE HEMC (PBG) (HYDROXYMETHYLBILANE SYNTHASE) (HMBS) (PRE-UROPORPHYRINOGEN SYNTHASE)
Rv0511	hemD	-0.0639797	9.76614	1.04535	down	-0.450119	0.660965	0.999877	-5.70954	10.2004	10.0659	9.79787	10.1372	9.80584	9.92911	PROBABLE UROPORPHYRIN-III C-METHYLTRANSFERASE HEMD (UROPORPHYRINOGEN III METHYLASE) (UROGEN III METHYLASE) (SUMT) (UROGEN III METHYLASE) (UROM)
Rv0512	hemB	-0.10824	8.54806	1.07791	down	-0.46165	0.652915	0.999877	-5.70443	8.6711	8.59626	8.6651	8.5907	8.33661	8.68043	PROBABLE DELTA-AMINOLEVULINIC ACID DEHYDRATASE HEMB (PORPHOBILINOGEN SYNTHASE) (ALAD) (ALADH)
Rv0513		-0.172687	8.37931	1.12716	down	-0.98595	0.344383	0.999877	-5.3483	8.57476	8.47438	8.41704	8.34911	8.14685	8.45216	POSSIBLE CONSERVED TRANSMEMBRANE PROTEIN
Rv0514		-0.126846	8.30548	1.0919	down	-0.353046	0.73042	0.999877	-5.74758	8.21579	8.5874	8.98327	8.14107	8.33138	8.93347	POSSIBLE TRANSMEMBRANE PROTEIN
Rv0515		-0.124683	8.57843	1.09027	down	-0.736458	0.47616	0.999877	-5.54694	8.67178	8.56401	8.658	8.56766	8.42019	8.5319	CONSERVED 13E12 REPEAT FAMILY PROTEIN
Rv0516c		0.0407715	10.4028	1.02866	up	0.240801	0.813935	0.999877	-5.78032	9.43819	9.72515	9.51382	9.61522	9.61219	9.57205	hypothetical protein
Rv0517		-0.0241467	7.65855	1.01688	down	-0.228182	0.823498	0.999877	-5.78323	7.60728	7.59619	7.65708	7.67058	7.53758	7.57995	POSSIBLE MEMBRANE ACYLTRANSFERASE
Rv0518		-0.099091	8.38044	1.0711	down	-0.723513	0.483776	0.999877	-5.55585	8.17411	8.50134	8.65182	8.14186	8.47515	8.41297	POSSIBLE EXPORTED PROTEIN
Rv0519c		0.239307	8.21569	1.18043	up	0.641003	0.534047	0.999877	-5.60927	6.38901	7.56104	7.92724	6.7407	7.76329	8.09122	POSSIBLE CONSERVED MEMBRANE PROTEIN
Rv0520		-0.15481	8.72523	1.11327	down	-1.06439	0.308922	0.999877	-5.27587	9.23383	9.01704	9.30699	9.19127	8.95298	8.94918	POSSIBLE METHYLTRANSFERASE/METHYLASE (FRAGMENT)
Rv0521		0.0554648	5.56385	1.03919	up	0.309259	0.762638	0.999877	-5.7618	5.86991	5.6433	5.47862	5.95587	5.60588	5.59647	POSSIBLE METHYLTRANSFERASE/METHYLASE (FRAGMENT)
Rv0522	gabP	-0.06795	7.77382	1.04823	down	-0.553136	0.590728	0.999877	-5.65954	7.99268	7.9083	8.07755	7.88088	7.84426	8.04955	PROBABLE GABA PERMEASE GABP (4-AMINO BUTYRATE TRANSPORT CARRIER) (GAMA-AMINOBUTYRATE PERMEASE)
Rv0523c		0.0530659	7.77896	1.03747	up	0.202373	0.84315	0.999877	-5.78871	7.37119	7.23167	6.81453	7.36928	7.196	7.01132	hypothetical protein
Rv0524	hemL	0.0088985	8.2291	1.00619	up	0.0614181	0.952077	0.999877	-5.8071	8.21215	8.60368	8.33001	8.30439	8.40058	8.46756	PROBABLE GLUTAMATE-1-SEMIALDEHYDE 2,1-AMINOMUTASE HEML (GSA) (GLUTAMATE-1-SEMIALDEHYDE AMINOTRANSFERASE) (GSA-AT)
Rv0525		-0.102943	8.46056	1.07396	down	-0.73483	0.477114	0.999877	-5.54807	8.41335	8.66722	8.43082	8.30285	8.46918	8.43053	hypothetical protein
Rv0526		-0.0283791	8.68957	1.01987	down	-0.130555	0.898376	0.999877	-5.80053	8.36221	8.60473	8.46011	8.30258	8.24401	8.79533	POSSIBLE THIOREDOXIN PROTEIN (THIOL-DISULFIDE INTERCHANGE PROTEIN)
Rv0527	ccdA	-0.0367356	8.50474	1.02579	down	-0.142722	0.888972	0.999877	-5.79888	8.00592	8.07037	8.32674	8.18837	7.74962	8.35482	POSSIBLE CYTOCHROME C-TYPE BIOGENESIS PROTEIN CCDA
Rv0528		0.0683644	8.83623	1.04853	up	0.464218	0.651129	0.999877	-5.70328	8.2821	8.35459	8.50401	8.38192	8.3571	8.60677	PROBABLE CONSERVED TRANSMEMBRANE PROTEIN
Rv0529	ccsA	0.0474405	7.63361	1.03343	up	0.400837	0.695863	0.999877	-5.72997	7.08237	7.1618	7.15259	7.23066	7.11275	7.19567	POSSIBLE CYTOCHROME C-TYPE BIOGENESIS PROTEIN CCSA
Rv0530		0.0327134	9.97201	1.02293	up	0.256143	0.80235	0.999877	-5.77656	9.90149	9.9562	9.76125	10.1161	9.85529	9.74566	hypothetical protein
Rv0531		-0.0223496	8.44805	1.01561	down	-0.170244	0.867767	0.999877	-5.79463	8.40924	8.74173	8.64479	8.52155	8.4737	8.73346	POSSIBLE CONSERVED MEMBRANE PROTEIN
Rv0532	PE_PGRS6	-0.136518	8.4711	1.09925	down	-1.06855	0.307118	0.999877	-5.2719	8.39705	8.5221	8.34518	8.35371	8.16284	8.33822	PE-PGRS FAMILY PROTEIN
Rv0533c	fabH	0.0927151	8.66805	1.06638	up	0.855901	0.409476	0.999877	-5.45808	8.28754	8.25446	8.19263	8.54009	8.28403	8.18867	3-OXOACYL-[ACYL-CARRIER-PROTEIN] SYNTHASE III FABH (BETA-KETOACYL-ACP SYNTHASE III) (KAS III)
Rv0534c	menA	-0.118525	7.44693	1.08562	down	-0.848129	0.413616	0.999877	-5.46422	7.16193	7.21312	7.07904	7.30604	6.90004	6.89242	1,4-DIHYDROXY-2-NAPHTHOATE OCTAPRENYLTRANSFERASE MENA (DHNA-OCTAPRENYLTRANSFERASE)
Rv0535	pnp	0.0154818	5.20452	1.01079	up	0.148009	0.884891	0.999877	-5.79812	5.18905	5.19612	5.28686	5.21116	5.16532	5.34199	PROBABLE 5'-METHYLTHIOADENOSINE PHOSPHORYLASE PNP (MTA PHOSPHORYLASE)
Rv0536	galE3	-0.0550507	5.70282	1.0389	down	-0.428433	0.676225	0.999877	-5.71881	5.62858	5.72524	5.53311	5.60528	5.60481	5.51169	PROBABLE UDP-GLUCOSE 4-EPIMERASE GALE3 (GALACTOWALDENASE) (UDP-GALACTOSE 4-EPIMERASE) (URIDINE DIPHOSPHATE GALACTOSE 4-EPIMERASE) (URIDINE DIPHOSPHO-GALACTOSE 4-EPIMERASE)
Rv0537c		0.0312696	8.14486	1.02191	up	0.296698	0.77197	0.999877	-5.76554	8.1485	8.19194	7.92787	8.11339	8.22066	8.02806	PROBABLE INTEGRAL MEMBRANE PROTEIN
Rv0538		-0.216385	7.29088	1.16182	down	-1.26497	0.230834	0.999877	-5.07103	7.24713	7.05192	6.78933	7.17507	6.77047	6.49369	POSSIBLE CONSERVED MEMBRANE PROTEIN
Rv0539		-0.186285	7.26467	1.13783	down	-1.72173	0.111791	0.999877	-4.516	7.41808	7.38065	7.29277	7.22396	7.17031	7.13837	PROBABLE DOLICHYL-PHOSPHATE SUGAR SYNTHASE (DOLICHOL-PHOSPHATE SUGAR SYNTHETASE) (DOLICHOL-PHOSPHATE SUGAR TRANSFERASE) (SUGAR PHOSPHORYLDOLICHOL SYNTHASE)
Rv0540		0.164654	5.39092	1.1209	up	1.15205	0.272613	0.999877	-5.1897	5.38474	5.26393	4.91077	5.35237	5.38829	5.31274	hypothetical protein
Rv0541c		-0.0151822	7.35007	1.01058	down	-0.0782956	0.938934	0.999877	-5.80593	7.30934	7.51967	7.64999	7.31067	7.48325	7.63952	PROBABLE CONSERVED INTEGRAL MEMBRANE PROTEIN
Rv0542c	menE	-0.038693	8.21003	1.02718	down	-0.223394	0.827135	0.999877	-5.7843	8.61519	8.80183	8.75543	8.67279	8.51142	8.87216	POSSIBLE O-SUCCINYLBENZOIC ACID--CoA LIGASE MENE (OSB-CoA SYNTHETASE) (O-SUCCINYLBENZOATE-CoA SYNTHASE)
Rv0543c		0.0437482	10.6862	1.03079	up	0.41961	0.682478	0.999877	-5.72246	10.9169	11.0254	11.1115	11.0087	11.0314	11.1449	hypothetical protein
Rv0544c		0.0586232	9.31127	1.04147	up	0.379219	0.711412	0.999877	-5.7382	9.14641	9.37137	9.51793	9.3421	9.362	9.50747	POSSIBLE CONSERVED TRANSMEMBRANE PROTEIN
Rv0545c	pitA	0.0276312	10.7065	1.01934	up	0.168301	0.869261	0.999877	-5.79495	10.4862	10.7521	10.8066	10.679	10.6628	10.786	PROBABLE LOW-AFFINITY INORGANIC PHOSPHATE TRANSPORTER INTEGRAL MEMBRANE PROTEIN PITA
Rv0546c		0.306391	8.11625	1.23661	up	1.91868	0.0800972	0.999877	-4.24701	7.11166	7.15851	7.58938	7.38173	7.75762	7.63938	hypothetical protein
Rv0547c		0.0109023	7.9261	1.00759	up	0.0735297	0.942644	0.999877	-5.80629	7.52785	7.57638	7.68471	7.52963	7.74094	7.55107	POSSIBLE OXIDOREDUCTASE
Rv0548c	menB	0.184872	8.70628	1.13672	up	1.86431	0.0879075	0.999877	-4.32271	8.24265	8.40035	8.50411	8.57814	8.58263	8.54096	PROBABLE NAPHTHOATE SYNTHASE MENB (DIHYDROXYNAPHTHOIC ACID SYNTHETASE) (DHNA SYNTHETASE)
Rv0549c		0.132614	7.30005	1.09628	up	0.675724	0.512533	0.999877	-5.58751	7.24223	7.47425	6.91199	7.40948	7.48792	7.12891	hypothetical protein
Rv0550c		-0.121243	6.35258	1.08767	down	-0.901161	0.385928	0.999877	-5.42138	6.28794	6.23633	6.18723	6.20269	6.30884	5.83624	hypothetical protein
Rv0551c	fadD8	0.00938063	6.13471	1.00652	up	0.0538328	0.957989	0.999877	-5.80753	5.00723	5.53028	5.00904	4.93556	5.47223	5.16691	PROBABLE FATTY-ACID-CoA LIGASE FADD8 (FATTY-ACID-CoA SYNTHETASE) (FATTY-ACID-CoA SYNTHASE)
Rv0552		-0.0442909	6.20624	1.03118	down	-0.26478	0.79585	0.999877	-5.77435	5.62126	5.47544	5.63927	5.74395	5.29009	5.56906	hypothetical protein
Rv0553	menC	0.142877	6.37788	1.1041	up	1.38159	0.193267	0.999877	-4.94007	6.57794	6.46046	6.36317	6.6792	6.53156	6.61944	PROBABLE MUCONATE CYCLOISOMERASE MENC (CIS,CIS-MUCONATE LACTONIZING ENZYME) (MLE)
Rv0554	bpoC	0.17287	8.09877	1.1273	up	1.41731	0.182828	0.999877	-4.89836	7.22136	7.69149	7.47446	7.55239	7.60739	7.74614	POSSIBLE PEROXIDASE BPOC (NON-HAEM PEROXIDASE)
Rv0555	menD	0.0092181	8.429	1.00641	up	0.0808024	0.936984	0.999877	-5.80573	8.29121	8.3464	8.37705	8.3655	8.23504	8.44178	PROBABLE BIFUNCTIONAL MENAQUINONE BIOSYNTHESIS PROTEIN MEND : 2-SUCCINYL-6-HYDROXY-2,4-CYCLOHEXADIENE-1-CARBOXYLATE SYNTHASE (SHCHC SYNTHASE) + 2-OXOGLUTARATE DECARBOXYLASE (ALPHA-KETOGLUTARATE DECARBOXYLASE) (KDC)
Rv0556		-0.0373377	8.30094	1.02622	down	-0.324869	0.751095	0.999877	-5.75694	7.92102	8.14786	8.1994	7.92901	8.05205	8.17521	PROBABLE CONSERVED TRANSMEMBRANE PROTEIN
Rv0557	pimB	-0.14259	7.35338	1.10389	down	-0.996408	0.339491	0.999877	-5.3389	7.27348	7.18264	7.53265	7.26957	6.90877	7.38266	MANNOSYLTRANSFERASE PIMB
Rv0558	menH	-0.0723102	8.72087	1.0514	down	-0.603668	0.557747	0.999877	-5.63147	9.05412	9.38465	9.08135	8.97509	9.24614	9.08196	PROBABLE UBIQUINONE/MENAQUINONE BIOSYNTHESIS METHYLTRANSFERASE MENH (2-heptaprenyl-1,4-naphthoquinone methyltransferase)
Rv0559c		0.111275	10.8572	1.08018	up	1.06671	0.307917	0.999877	-5.27366	10.5584	10.2743	10.4997	10.5418	10.5368	10.5877	POSSIBLE CONSERVED SECRETED PROTEIN
Rv0560c		0.00410368	7.55566	1.00285	up	0.028637	0.977644	0.999877	-5.80856	7.3337	7.22645	7.00189	7.43579	7.14695	6.99162	POSSIBLE BENZOQUINONE METHYLTRANSFERASE (METHYLASE)
Rv0561c		0.140228	6.20002	1.10208	up	1.2664	0.230339	0.999877	-5.06947	5.69228	5.86455	5.84298	6.02619	5.87758	5.91672	POSSIBLE OXIDOREDUCTASE
Rv0562	grcC1	0.126709	8.34189	1.0918	up	0.797035	0.441525	0.999877	-5.50335	7.86748	8.23421	8.45568	8.1108	8.36152	8.46518	PROBABLE POLYPRENYL-DIPHOSPHATE SYNTHASE GRCC1 (POLYPRENYL PYROPHOSPHATE SYNTHETASE)
Rv0563	htpX	-0.134197	8.64961	1.09748	down	-0.469137	0.647713	0.999877	-5.70105	8.01879	8.75792	8.3254	7.6873	8.7374	8.27481	PROBABLE PROTEASE TRANSMEMBRANE PROTEIN HEAT SHOCK PROTEIN HTPX
Rv0564c	gpdA1	-0.0397543	6.52106	1.02794	down	-0.261237	0.798514	0.999877	-5.77526	6.79218	6.47093	6.38665	6.77545	6.49748	6.25757	PROBABLE GLYCEROL-3-PHOSPHATE DEHYDROGENASE [NAD(P)+] GPDA1 (NAD(P)H-DEPENDENT GLYCEROL-3-PHOSPHATE DEHYDROGENASE) (NAD(P)H-DEPENDENT DIHYDROXYACETONE-PHOSPHATE REDUCTASE)
Rv0565c		0.256266	7.39953	1.19438	up	1.22214	0.246035	0.999877	-5.11702	6.62921	6.7804	6.57343	7.07863	7.04612	6.62709	PROBABLE MONOOXYGENASE
Rv0566c		0.277275	8.22206	1.2119	up	1.43893	0.176743	0.999877	-4.87276	7.37834	7.46947	7.1867	7.64941	7.90963	7.3073	hypothetical protein
Rv0567		-0.0117753	8.3603	1.0082	down	-0.06034	0.952917	0.999877	-5.80716	7.57211	7.94157	8.15786	7.43882	8.17201	8.02538	PROBABLE METHYLTRANSFERASE/METHYLASE
Rv0568	cyp135B1	-0.0261395	7.46736	1.01828	down	-0.230861	0.821466	0.999877	-5.78263	7.80777	7.90807	7.7557	7.58895	7.95301	7.85116	POSSIBLE CYTOCHROME P450 135B1 CYP135B1
Rv0569		0.0490459	10.5075	1.03458	up	0.266048	0.794897	0.999877	-5.77402	12.2871	12.5331	12.2844	12.0205	12.6337	12.5975	hypothetical protein
Rv0570	nrdZ	0.355403	7.36311	1.27934	up	1.71399	0.113239	0.999877	-4.52626	9.3793	9.35453	9.0577	9.0881	9.9811	9.78854	PROBABLE RIBONUCLEOSIDE-DIPHOSPHATE REDUCTASE (LARGE SUBUNIT) NRDZ (RIBONUCLEOTIDE REDUCTASE)
Rv0571c		-0.0240559	7.63553	1.01681	down	-0.120908	0.905844	0.999877	-5.80173	9.46899	9.21456	8.68462	8.97455	9.20387	9.11757	hypothetical protein
Rv0572c		0.673287	9.29723	1.5947	up	2.46086	0.0307114	0.999877	-3.44789	9.10472	9.67032	9.52597	9.73613	10.8329	9.75187	hypothetical protein
Rv0573c		0.713794	6.6082	1.64011	up	2.62909	0.0226411	0.999877	-3.1891	7.02564	7.42585	7.28952	7.68674	8.55667	7.63898	hypothetical protein
Rv0574c		0.640017	6.16844	1.55835	up	2.42723	0.0326318	0.999877	-3.4992	7.04752	7.40029	7.03872	7.47637	8.54418	7.38605	hypothetical protein
Rv0575c		-0.00164724	4.35785	1.00114	down	-0.0146661	0.988549	0.999877	-5.80886	4.31111	4.28215	4.16062	4.28653	4.25024	4.21217	POSSIBLE OXIDOREDUCTASE
Rv0576		0.011996	8.4405	1.00835	up	0.0744714	0.941911	0.999877	-5.80622	8.4393	8.2966	7.89346	8.49576	8.12228	8.04731	PROBABLE TRANSCRIPTIONAL REGULATORY PROTEIN (POSSIBLY ARSR-FAMILY)
Rv0577	TB27.3	0.0357229	8.80784	1.02507	up	0.169293	0.868498	0.999877	-5.79479	8.88629	8.61651	8.17872	8.93813	8.63331	8.21725	hypothetical protein
Rv0578c	PE_PGRS7	-0.108833	10.3715	1.07836	down	-0.639171	0.535196	0.999877	-5.61039	10.9074	10.7452	10.6261	10.9653	10.5147	10.4722	PE-PGRS FAMILY PROTEIN
Rv0579		-0.157832	7.85013	1.11561	down	-1.46545	0.169513	0.999877	-4.84101	8.82509	8.76711	8.71423	8.65557	8.65804	8.51932	hypothetical protein
Rv0580c		-0.102166	9.66273	1.07338	down	-0.510626	0.619242	0.999877	-5.68136	10.5018	10.5665	10.0518	10.4098	10.3118	10.0921	hypothetical protein
Rv0581		-0.0984526	9.08599	1.07062	down	-0.767138	0.458411	0.999877	-5.52525	9.48052	9.41733	9.48223	9.27553	9.39984	9.40936	hypothetical protein
Rv0582		-0.142559	7.23121	1.10386	down	-1.00097	0.337374	0.999877	-5.33478	7.19793	7.29618	7.56439	6.98808	7.17184	7.47091	hypothetical protein
Rv0583c	lpqN	0.169695	8.65112	1.12482	up	1.58547	0.13987	0.999877	-4.69273	8.25781	8.38297	8.46329	8.43486	8.65342	8.52487	PROBABLE CONSERVED LIPOPROTEIN LPQN
Rv0584		0.22261	6.10985	1.16684	up	0.959936	0.356774	0.999877	-5.37131	6.50296	6.1477	6.24544	6.59851	6.69197	6.27345	POSSIBLE CONSERVED EXPORTED PROTEIN
Rv0585c		0.0402605	5.88825	1.0283	up	0.28569	0.78018	0.999877	-5.76869	5.9147	5.7256	5.4725	5.94598	5.66319	5.62442	PROBABLE CONSERVED INTEGRAL MEMBRANE PROTEIN
Rv0586		-0.0209024	8.96952	1.01459	down	-0.0916107	0.928579	0.999877	-5.80481	8.60555	9.34304	9.08575	8.6495	9.34921	8.97292	PROBABLE TRANSCRIPTIONAL REGULATORY PROTEIN (GNTR-FAMILY)
Rv0587	yrbE2A	0.0267815	7.9765	1.01874	up	0.126243	0.901713	0.999877	-5.80107	8.07781	8.47915	8.43825	8.05541	8.4909	8.52924	CONSERVED HYPOTHETICAL INTEGRAL MEMBRANE PROTEIN YRBE2A
Rv0588	yrbE2B	-0.000902948	8.61553	1.00063	down	-0.00470568	0.996326	0.999877	-5.80895	8.52286	8.94752	8.93102	8.48559	8.91584	8.99726	CONSERVED HYPOTHETICAL INTEGRAL MEMBRANE PROTEIN YRBE2B
Rv0589	mce2A	0.0418306	8.05215	1.02942	up	0.27678	0.786845	0.999877	-5.77115	7.73562	8.0714	8.00111	7.70716	8.15584	8.07062	MCE-FAMILY PROTEIN MCE2A
Rv0590	mce2B	0.0351539	8.61749	1.02467	up	0.182533	0.858332	0.999877	-5.79248	8.47715	8.37008	8.63418	8.58985	8.47412	8.52289	MCE-FAMILY PROTEIN MCE2B
Rv0590A		0.0507537	7.07446	1.03581	up	0.169587	0.868272	0.999877	-5.79474	6.76548	7.08973	7.19766	6.90396	7.0594	7.24177	MCE-FAMILY RELATED PROTEIN
Rv0591	mce2C	-0.0426549	4.20962	1.03001	down	-0.301811	0.768167	0.999877	-5.76403	4.16953	4.13538	4.35053	4.11955	4.03806	4.36988	MCE-FAMILY PROTEIN MCE2C
Rv0592	mce2D	0.139735	4.80996	1.1017	up	1.08695	0.299248	0.999877	-5.25421	4.45909	4.63071	4.6497	4.60213	4.70246	4.85412	MCE-FAMILY PROTEIN MCE2D
Rv0593	lprL	0.015018	4.96647	1.01046	up	0.10558	0.917729	0.999877	-5.80344	4.85399	4.79448	4.96043	4.88207	4.87497	4.89691	POSSIBLE MCE-FAMILY LIPOPROTEIN LPRL (MCE-FAMILY LIPOPROTEIN MCE2E)
Rv0594	mce2F	-0.0724166	6.33638	1.05148	down	-0.52984	0.606269	0.999877	-5.6717	6.28609	6.08832	6.3009	6.26872	5.87653	6.31282	MCE-FAMILY PROTEIN MCE2F
Rv0595c		-0.0582098	6.87215	1.04117	down	-0.335467	0.743294	0.999877	-5.75351	6.80401	6.34921	6.0765	6.42121	6.47946	6.15442	hypothetical protein
Rv0596c		-0.0441763	6.51041	1.03109	down	-0.261975	0.797959	0.999877	-5.77507	6.70269	6.72617	6.05331	6.55996	6.50787	6.28182	hypothetical protein
Rv0597c		0.0262026	6.78488	1.01833	up	0.097371	0.924103	0.999877	-5.80427	5.73507	6.39234	6.40171	5.96281	6.18516	6.45976	hypothetical protein
Rv0598c		0.0211583	8.00816	1.01477	up	0.138884	0.891936	0.999877	-5.79942	7.23834	7.23101	7.13876	6.86976	7.22064	7.58119	hypothetical protein
Rv0599c		0.0016328	8.75886	1.00113	up	0.00949065	0.99259	0.999877	-5.80892	8.0775	8.36421	8.21162	7.80541	8.49749	8.35532	hypothetical protein
Rv0600c		0.0673047	4.2294	1.04776	up	0.498193	0.627709	0.999877	-5.68743	4.10659	3.94463	3.96585	4.13239	4.02057	4.06603	PROBABLE TWO COMPONENT SENSOR KINASE [SECOND PART]
Rv0601c		-0.0496869	5.69323	1.03504	down	-0.151277	0.88237	0.999877	-5.79764	5.38744	5.02426	4.58501	5.18874	5.01162	4.6473	PROBABLE TWO COMPONENT SENSOR KINASE [FIRST PART]
Rv0602c	tcrA	0.0340161	4.79917	1.02386	up	0.265833	0.795059	0.999877	-5.77407	4.46798	4.57416	4.38761	4.51244	4.66054	4.35881	PROBABLE TWO COMPONENT DNA BINDING TRANSCRIPTIONAL REGULATORY PROTEIN TCRA
Rv0603		0.24286	5.81304	1.18334	up	0.87642	0.398682	0.999877	-5.44164	5.86079	5.72222	5.2878	6.14323	5.97416	5.482	POSSIBLE EXPORTED PROTEIN
Rv0604	lpqO	0.127304	7.54651	1.09225	up	0.624909	0.544192	0.999877	-5.61899	7.19781	7.26976	7.26899	7.50232	7.29832	7.31784	PROBABLE CONSERVED LIPOPROTEIN LPQO
Rv0605		-0.0727638	7.58701	1.05173	down	-0.39592	0.699388	0.999877	-5.73188	7.47409	8.04229	7.95032	7.50501	7.8717	7.87168	POSSIBLE RESOLVASE
Rv0606		-0.0113494	8.20922	1.0079	down	-0.0928581	0.927609	0.999877	-5.80469	8.19913	8.42123	8.16724	8.11664	8.25332	8.38359	POSSIBLE TRANSPOSASE (FRAGMENT)
Rv0607		0.0725439	5.49321	1.05157	up	0.537542	0.601108	0.999877	-5.66774	5.69694	5.37287	5.7757	5.59393	5.84532	5.62388	hypothetical protein
Rv0608		0.0142769	8.87531	1.00995	up	0.0938336	0.926851	0.999877	-5.8046	9.3835	9.23607	9.22685	9.19877	9.36331	9.32718	hypothetical protein
Rv0609		-0.0635189	8.2758	1.04501	down	-0.557306	0.587967	0.999877	-5.65731	8.34691	8.33263	8.22744	8.25879	8.29717	8.16046	hypothetical protein
Rv0609A		-0.1537	7.72914	1.11242	down	-1.52975	0.153023	0.999877	-4.76248	7.80379	7.70755	7.67576	7.6217	7.48827	7.61603	hypothetical protein
Rv0610c		-0.172742	7.20282	1.1272	down	-1.14372	0.275918	0.999877	-5.19812	7.63555	7.45218	7.55939	7.40128	7.29549	7.43213	hypothetical protein
Rv0611c		-0.221951	8.4635	1.16631	down	-2.11333	0.0570973	0.999877	-3.96829	8.84763	8.88432	8.91676	8.7513	8.72189	8.50967	hypothetical protein
Rv0612		-0.259382	4.93404	1.19697	down	-2.26931	0.0433142	0.999877	-3.73769	5.06397	5.25585	5.13697	4.7991	4.8984	4.98113	hypothetical protein
Rv0613c		0.137757	8.354	1.10019	up	0.91832	0.37725	0.999877	-5.40704	7.59877	8.2111	8.16895	8.04382	8.22317	8.12511	hypothetical protein
Rv0614		0.0175362	4.91446	1.01223	up	0.13329	0.896261	0.999877	-5.80017	4.21981	4.21015	4.18367	4.28684	4.21288	4.16652	hypothetical protein
Rv0615		-0.169744	8.87438	1.12486	down	-1.53373	0.152049	0.999877	-4.75755	9.19577	9.48076	9.39698	9.03742	9.28721	9.23964	PROBABLE INTEGRAL MEMBRANE PROTEIN
Rv0616c		-0.109017	4.38489	1.07849	down	-0.787488	0.446873	0.999877	-5.51043	4.35531	4.2772	4.6342	4.25686	4.29011	4.39269	hypothetical protein
Rv0617		-0.109481	8.52257	1.07884	down	-0.640363	0.534448	0.999877	-5.60966	8.77387	8.57851	8.48446	8.53449	8.47485	8.49906	hypothetical protein
Rv0618	galTa	0.0526247	4.57327	1.03715	up	0.385119	0.707155	0.999877	-5.736	4.16937	4.44508	4.40759	4.44508	4.2521	4.48273	PROBABLE GALACTOSE-1-PHOSPHATE URIDYLYLTRANSFERASE GALTA [FIRST PART]
Rv0620	galK	0.0258951	3.90695	1.01811	up	0.249516	0.807349	0.999877	-5.77821	4.02231	3.76717	3.96467	3.97019	3.96737	3.89427	PROBABLE GALACTOKINASE GALK (GALACTOSE KINASE)
Rv0621		-0.00991127	5.56295	1.00689	down	-0.0426975	0.966673	0.999877	-5.80806	6.25984	6.18262	5.73068	6.47776	5.95948	5.70616	POSSIBLE MEMBRANE PROTEIN
Rv0622		0.235075	4.83091	1.17697	up	1.43183	0.178721	0.999877	-4.88119	5.3091	5.40426	5.14017	5.7339	5.35697	5.46789	POSSIBLE MEMBRANE PROTEIN
Rv0623		-0.262899	7.61931	1.19989	down	-2.30248	0.040823	0.999877	-3.68797	8.2744	8.43194	8.17131	7.82687	8.15838	8.10371	hypothetical protein
Rv0624		-0.087619	7.71361	1.06261	down	-0.562599	0.584474	0.999877	-5.65446	7.95133	8.26466	7.83326	7.6565	8.12867	8.00124	hypothetical protein
Rv0625c		-0.0727326	6.07347	1.05171	down	-0.529526	0.60648	0.999877	-5.67186	6.10874	6.10911	6.17546	6.16483	6.0134	5.99688	PROBABLE CONSERVED TRANSMEMBRANE PROTEIN
Rv0626		-0.104308	8.67912	1.07498	down	-0.770108	0.456715	0.999877	-5.52311	8.74212	9.06734	8.94722	8.61177	8.90803	8.92395	hypothetical protein
Rv0627		-0.075516	7.39166	1.05374	down	-0.570318	0.579399	0.999877	-5.65026	7.2869	7.49089	7.20666	7.47373	7.17623	7.10795	hypothetical protein
Rv0628c		-0.149526	7.24947	1.10921	down	-0.973914	0.350077	0.999877	-5.35901	7.99722	8.15632	7.78331	7.8803	7.91856	7.68941	hypothetical protein
Rv0629c	recD	-0.106116	6.21719	1.07633	down	-0.840538	0.417686	0.999877	-5.47017	6.27294	6.72834	6.34722	6.28323	6.28597	6.46095	PROBABLE EXONUCLEASE V (ALPHA CHAIN) RECD (EXODEOXYRIBONUCLEASE V ALPHA CHAIN) (EXODEOXYRIBONUCLEASE V POLYPEPTIDE)
Rv0630c	recB	-0.056154	6.32764	1.03969	down	-0.48899	0.634012	0.999877	-5.69183	6.28199	6.49449	6.20619	6.29032	6.1954	6.32849	PROBABLE EXONUCLEASE V (BETA CHAIN) RECB (EXODEOXYRIBONUCLEASE V BETA CHAIN)(EXODEOXYRIBONUCLEASE V POLYPEPTIDE) (CHI-SPECIFIC ENDONUCLEASE)
Rv0631c	recC	0.0513585	5.50561	1.03624	up	0.267058	0.794138	0.999877	-5.77375	5.44159	5.61799	5.00965	5.66641	5.49363	5.06327	PROBABLE EXONUCLEASE V (GAMMA CHAIN) RECC (EXODEOXYRIBONUCLEASE V GAMMA CHAIN)(EXODEOXYRIBONUCLEASE V POLYPEPTIDE)
Rv0632c	echA3	0.0397719	10.5754	1.02795	up	0.409738	0.689503	0.999877	-5.72645	10.335	10.3836	10.2724	10.3574	10.4322	10.3207	PROBABLE ENOYL-CoA HYDRATASE ECHA3 (ENOYL HYDRASE) (UNSATURATED ACYL-CoA HYDRATASE) (CROTONASE)
Rv0633c		-0.0522206	8.35513	1.03686	down	-0.55371	0.590347	0.999877	-5.65924	7.74034	7.63406	7.77025	7.65036	7.72044	7.6172	POSSIBLE EXPORTED PROTEIN
Rv0634c		-0.0792141	8.12073	1.05644	down	-0.59324	0.564469	0.999877	-5.63745	8.04933	7.84687	7.93646	7.84766	7.88923	7.85814	POSSIBLE GLYOXALASE II (HYDROXYACYLGLUTATHIONE HYDROLASE) (GLX II)
Rv0634A		-0.0105055	9.67934	1.00731	down	-0.0580822	0.954677	0.999877	-5.80729	9.54811	9.60943	9.52669	9.63706	9.62701	9.38864	hypothetical protein
Rv0634B	rpmG2	0.0868444	11.0842	1.06204	up	0.696521	0.499895	0.999877	-5.57398	10.3808	10.5364	10.6731	10.4451	10.7431	10.6627	PROBABLE 50S RIBOSOMAL PROTEIN L33 RPMG2
Rv0635		0.175124	10.723	1.12906	up	1.39817	0.188361	0.999877	-4.9208	10.0577	10.3053	10.4977	10.288	10.5361	10.562	hypothetical protein
Rv0636		0.067246	10.6026	1.04771	up	0.404165	0.693483	0.999877	-5.72866	10.1815	10.5594	10.6868	10.1968	10.71	10.7227	hypothetical protein
Rv0637		0.0649664	10.8627	1.04606	up	0.391302	0.702704	0.999877	-5.73365	10.3081	10.7487	10.8359	10.398	10.8104	10.8792	hypothetical protein
Rv0638	secE1	-0.0876956	10.2208	1.06267	down	-0.496074	0.629157	0.999877	-5.68845	10.2116	10.2305	10.4269	10.0801	10.1525	10.3732	PROBABLE PREPROTEIN TRANSLOCASE SECE1
Rv0639	nusG	-0.0789078	11.2308	1.05622	down	-0.719984	0.485865	0.999877	-5.55826	11.0356	11.1726	11.2181	11.0694	11.0811	11.039	PROBABLE TRANSCRIPTION ANTITERMINATION PROTEIN NUSG
Rv0640	rplK	-0.0341977	11.6817	1.02399	down	-0.260329	0.799198	0.999877	-5.7755	11.4224	11.597	11.4992	11.4074	11.3553	11.6534	PROBABLE 50S RIBOSOMAL PROTEIN L11 RPLK
Rv0641	rplA	-0.130781	11.2028	1.09489	down	-0.773433	0.454822	0.999877	-5.5207	10.8719	11.1611	11.1545	10.7866	10.9512	11.0575	PROBABLE 50S RIBOSOMAL PROTEIN L1 RPLA
Rv0642c	mmaA4	0.0988934	10.9879	1.07095	up	0.860318	0.407137	0.999877	-5.45457	10.6641	10.7795	10.9624	10.8155	10.9992	10.8881	METHOXY MYCOLIC ACID SYNTHASE 4 MMAA4 (METHYL MYCOLIC ACID SYNTHASE 4) (MMA4) (HYDROXY MYCOLIC ACID SYNTHASE)
Rv0643c	mmaA3	0.18777	9.62006	1.139	up	1.40552	0.18622	0.999877	-4.91221	9.11054	9.31721	9.55407	9.32397	9.53498	9.68618	METHOXY MYCOLIC ACID SYNTHASE 3 MMAA3 (METHYL MYCOLIC ACID SYNTHASE 3) (MMA3) (HYDROXY MYCOLIC ACID SYNTHASE)
Rv0644c	mmaA2	0.0596871	9.2862	1.04224	up	0.415044	0.685723	0.999877	-5.72431	9.00894	9.33018	9.52113	9.16058	9.45028	9.42846	METHOXY MYCOLIC ACID SYNTHASE 2 MMAA2 (METHYL MYCOLIC ACID SYNTHASE 2) (MMA2) (HYDROXY MYCOLIC ACID SYNTHASE)
Rv0645c	mmaA1	0.074823	8.10742	1.05323	up	0.678923	0.510577	0.999877	-5.58545	8.03988	7.90907	8.03552	8.02889	8.11051	8.06953	METHOXY MYCOLIC ACID SYNTHASE 1 MMAA1 (METHYL MYCOLIC ACID SYNTHASE 1) (MMA1) (HYDROXY MYCOLIC ACID SYNTHASE)
Rv0646c	lipG	-0.0718386	8.69644	1.05106	down	-0.463378	0.651712	0.999877	-5.70366	8.73698	8.82192	8.72895	8.74146	8.78332	8.54756	PROBABLE LIPASE/ESTERASE LIPG
Rv0647c		0.090044	7.71861	1.0644	up	0.598287	0.56121	0.999877	-5.63457	7.57889	7.79158	7.77469	7.76304	7.8263	7.82594	hypothetical protein
Rv0648		0.0294514	4.3383	1.02062	up	0.185615	0.85597	0.999877	-5.79192	4.49129	4.61467	4.21691	4.5413	4.57795	4.29198	ALPHA-MANNOSIDASE
Rv0649	fabD2	0.106078	5.40154	1.0763	up	0.708216	0.492872	0.999877	-5.5662	5.39727	5.24121	5.0858	5.33199	5.37334	5.33718	POSSIBLE MALONYL COA-ACYL CARRIER PROTEIN TRANSACYLASE FABD2 (MCT)
Rv0651	rplJ	0.228345	9.44938	1.17149	up	0.908451	0.382224	0.999877	-5.41531	8.04081	8.92745	8.86427	8.43734	8.92088	9.15935	PROBABLE 50S RIBOSOMAL PROTEIN L10 RPLJ
Rv0652	rplL	0.328321	9.65279	1.25555	up	1.0907	0.297659	0.999877	-5.25057	8.51917	9.53817	9.4152	8.94357	9.742	9.77193	PROBABLE 50S RIBOSOMAL PROTEIN L7/L12 RPLL (SA1)
Rv0653c		0.00993244	5.97567	1.00691	up	0.0234528	0.98169	0.999877	-5.80869	5.1007	5.9758	5.87603	5.24352	5.93952	5.79929	POSSIBLE TRANSCRIPTIONAL REGULATORY PROTEIN (PROBABLY TETR-FAMILY)
Rv0654		0.0229874	7.60866	1.01606	up	0.0455691	0.964433	0.999877	-5.80794	7.74886	9.19805	6.97048	7.9547	8.88829	7.14336	PROBABLE DIOXYGENASE
Rv0655	mkl	0.0336735	11.3749	1.02362	up	0.256553	0.802041	0.999877	-5.77646	11.5146	11.5265	11.709	11.5503	11.5826	11.7182	POSSIBLE RIBONUCLEOTIDE-TRANSPORT ATP-BINDING PROTEIN ABC TRANSPORTER MKL
Rv0656c		0.0697851	5.71926	1.04956	up	0.218186	0.831096	0.999877	-5.78543	5.56263	5.69781	5.98076	5.61688	5.54653	6.28714	hypothetical protein
Rv0657c		-0.110505	7.83812	1.07961	down	-0.840774	0.417559	0.999877	-5.46999	8.05026	8.36556	8.37289	7.97539	8.27126	8.21054	hypothetical protein
Rv0658c		-0.242162	6.13577	1.18276	down	-0.870044	0.402016	0.999877	-5.44679	5.77949	6.21191	6.41013	5.56138	5.67364	6.44003	PROBABLE CONSERVED INTEGRAL MEMBRANE PROTEIN
Rv0659c		0.000300555	10.4367	1.00021	up	0.00155485	0.998786	0.999877	-5.80896	10.2106	10.8893	10.5904	10.1334	10.6921	10.8657	hypothetical protein
Rv0660c		-0.120124	11.0689	1.08683	down	-0.665369	0.518895	0.999877	-5.59411	10.9176	11.5496	11.304	10.8515	11.2757	11.2837	hypothetical protein
Rv0661c		0.0710536	4.50007	1.05048	up	0.56627	0.582058	0.999877	-5.65247	4.3266	4.37329	4.28823	4.41841	4.41063	4.37223	hypothetical protein
Rv0662c		-0.0282244	4.19652	1.01976	down	-0.251298	0.806004	0.999877	-5.77777	4.18627	4.22296	4.14421	4.14611	4.1828	4.13987	hypothetical protein
Rv0663	atsD	0.139987	7.57166	1.1019	up	0.977156	0.348537	0.999877	-5.35613	6.88197	7.28929	7.17164	7.06599	7.3851	7.31177	POSSIBLE ARYLSULFATASE ATSD (ARYL-SULFATE SULPHOHYDROLASE) (ARYLSULPHATASE)
Rv0664		-0.071502	7.24084	1.05081	down	-0.401327	0.695513	0.999877	-5.72977	6.70003	7.17206	7.27136	6.68193	7.04036	7.20666	hypothetical protein
Rv0665		0.000522483	6.97546	1.00036	up	0.00366441	0.997139	0.999877	-5.80896	6.55937	6.94636	7.01778	6.67895	6.84663	6.9995	hypothetical protein
Rv0666		0.000452893	6.51807	1.00031	up	0.00389136	0.996962	0.999877	-5.80896	5.70225	5.80685	5.91423	5.65577	5.88479	5.88413	POSSIBLE MEMBRANE PROTEIN
Rv0666		0.0642208	6.46529	1.04552	up	0.401496	0.695392	0.999877	-5.72971	5.65545	5.6929	5.81669	5.8994	5.66965	5.78865	POSSIBLE MEMBRANE PROTEIN
Rv0667	rpoB	-0.0714601	11.4006	1.05078	down	-0.381052	0.710088	0.999877	-5.73752	11.2924	11.6213	11.7474	11.2954	11.455	11.6964	DNA-DIRECTED RNA POLYMERASE (BETA CHAIN) RPOB (TRANSCRIPTASE BETA CHAIN) (RNA POLYMERASE BETA SUBUNIT)
Rv0668	rpoC	-0.0663121	11.2138	1.04704	down	-0.260385	0.799155	0.999877	-5.77548	10.9295	11.1609	11.4869	10.9051	10.9809	11.4923	DNA-DIRECTED RNA POLYMERASE (BETA' CHAIN) RPOC (TRANSCRIPTASE BETA' CHAIN) (RNA POLYMERASE BETA' SUBUNIT).
Rv0669c		0.399957	7.87037	1.31947	up	2.65109	0.0217531	0.999877	-3.15504	6.57746	6.88041	7.0144	7.0513	7.34027	7.28057	POSSIBLE HYDROLASE
Rv0670	end	-0.0360793	9.52839	1.02532	down	-0.287894	0.778534	0.999877	-5.76806	9.98535	10.161	9.66038	9.85628	9.98091	9.86133	PROBABLE ENDONUCLEASE IV END (ENDODEOXYRIBONUCLEASE IV) (APURINASE)
Rv0671	lpqP	0.0719127	8.40041	1.05111	up	0.510775	0.619141	0.999877	-5.68129	8.57442	8.44505	8.68703	8.61051	8.57996	8.73177	POSSIBLE CONSERVED LIPOPROTEIN LPQP
Rv0672	fadE8	0.0465789	8.95211	1.03281	up	0.274158	0.78881	0.999877	-5.77186	8.96658	9.15483	8.82295	9.17454	9.02564	8.88391	PROBABLE ACYL-CoA DEHYDROGENASE FADE8
Rv0673	echA4	0.0135047	7.95293	1.0094	up	0.0824877	0.935673	0.999877	-5.80559	8.03738	8.4233	8.09532	8.24873	8.19877	8.14902	POSSIBLE ENOYL-CoA HYDRATASE ECHA4 (ENOYL HYDRASE) (UNSATURATED ACYL-CoA HYDRATASE) (CROTONASE)
Rv0674		0.0805025	7.34948	1.05739	up	0.641728	0.533592	0.999877	-5.60882	7.24995	7.63223	7.37704	7.48774	7.42534	7.58765	hypothetical protein
Rv0675	echA5	0.0664259	7.80099	1.04712	up	0.388184	0.704947	0.999877	-5.73484	7.80019	7.93031	7.62373	7.97508	7.81752	7.7609	PROBABLE ENOYL-CoA HYDRATASE ECHA5 (ENOYL HYDRASE) (UNSATURATED ACYL-CoA HYDRATASE) (CROTONASE)
Rv0676c	mmpL5	0.123972	8.2546	1.08973	up	0.753578	0.466204	0.999877	-5.53493	7.02545	7.5604	7.14686	7.14334	7.49392	7.46737	PROBABLE CONSERVED TRANSMEMBRANE TRANSPORT PROTEIN MMPL5
Rv0677c	mmpS5	0.134162	9.24064	1.09746	up	0.571874	0.578379	0.999877	-5.6494	8.25733	8.80872	8.18944	8.24332	8.8586	8.55605	POSSIBLE CONSERVED MEMBRANE PROTEIN MMPS5
Rv0678		0.0709256	7.27933	1.05039	up	0.378046	0.71226	0.999877	-5.73864	6.40019	6.86074	6.22109	6.2254	6.88654	6.58286	hypothetical protein
Rv0679c		0.0164183	8.58282	1.01145	up	0.13211	0.897173	0.999877	-5.80033	8.54779	8.5854	8.31131	8.60349	8.57862	8.31164	CONSERVED HYPOTHETICAL THREONINE RICH PROTEIN
Rv0680c		0.0258032	8.46386	1.01805	up	0.205601	0.840686	0.999877	-5.78806	8.41023	8.17203	8.37089	8.4411	8.32212	8.26734	PROBABLE CONSERVED TRANSMEMBRANE PROTEIN
Rv0681		0.0948403	8.53499	1.06795	up	0.54581	0.595592	0.999877	-5.66342	8.27233	8.11097	8.39174	8.25448	8.29567	8.50942	PROBABLE TRANSCRIPTIONAL REGULATORY PROTEIN (POSSIBLY TETR-FAMILY)
Rv0682	rpsL	0.0908706	11.7694	1.06501	up	0.895707	0.388715	0.999877	-5.42589	11.5898	11.5398	11.6817	11.7283	11.7114	11.6441	PROBABLE 30S RIBOSOMAL PROTEIN S12 RPSL
Rv0683	rpsG	0.0873314	11.3581	1.0624	up	0.815257	0.431433	0.999877	-5.48964	11.093	11.1332	11.1878	11.2222	11.2136	11.2403	PROBABLE 30S RIBOSOMAL PROTEIN S7 RPSG
Rv0684	fusA1	0.0511041	11.3145	1.03606	up	0.437036	0.670153	0.999877	-5.71519	11.2099	11.0551	11.1735	11.3095	11.0972	11.1852	PROBABLE ELONGATION FACTOR G FUSA1 (EF-G)
Rv0685	tuf	-0.0206666	12.0096	1.01443	down	-0.174654	0.864379	0.999877	-5.79387	12.0906	12.0713	12.1138	12.0395	12.0246	12.1495	PROBABLE IRON-REGULATED ELONGATION FACTOR TU TUF (EF-TU)
Rv0686		0.0197461	8.50729	1.01378	up	0.154929	0.879554	0.999877	-5.79709	8.51197	8.12009	8.4294	8.41941	8.30336	8.39793	PROBABLE MEMBRANE PROTEIN
Rv0687		-0.0394351	9.29782	1.02771	down	-0.355196	0.728851	0.999877	-5.74683	8.93779	9.10318	9.05883	8.87754	9.08637	9.01758	PROBABLE SHORT-CHAIN TYPE DEHYDROGENASE/REDUCTASE
Rv0688		0.0509889	8.94741	1.03597	up	0.431366	0.674152	0.999877	-5.71758	8.59661	8.76999	8.77686	8.69936	8.84231	8.75477	PUTATIVE FERREDOXIN REDUCTASE
Rv0690c		-0.0150542	8.27789	1.01049	down	-0.0854772	0.933347	0.999877	-5.80535	8.2743	8.41152	8.64167	8.45254	8.27658	8.55321	hypothetical protein
Rv0691c		0.0160529	6.05238	1.01119	up	0.0635903	0.950385	0.999877	-5.80696	5.58072	5.45488	5.5262	5.44357	5.6896	5.47678	PROBABLE TRANSCRIPTIONAL REGULATORY PROTEIN
Rv0692		0.0987158	11.3184	1.07082	up	0.689886	0.503907	0.999877	-5.57834	11.1321	10.6722	10.6374	11.035	10.9039	10.7989	hypothetical protein
Rv0693	pqqE	0.059411	10.2879	1.04204	up	0.298442	0.770672	0.999877	-5.76503	10.2954	9.89373	9.81728	10.2275	9.95793	9.9993	PROBABLE COENZYME PQQ SYNTHESIS PROTEIN E PQQE (COENZYME PQQ SYNTHESIS PROTEIN III)
Rv0694	lldD1	-0.00479085	10.5174	1.00333	down	-0.0245525	0.980831	0.999877	-5.80867	10.2283	9.92969	9.95142	10.2125	9.8683	10.0142	POSSIBLE L-LACTATE DEHYDROGENASE (CYTOCHROME) LLDD1
Rv0695		-0.0392286	9.7736	1.02756	down	-0.21689	0.832081	0.999877	-5.78571	10.1486	10.2961	10.1681	10.3181	10.0052	10.1719	hypothetical protein
Rv0696		0.028406	9.32669	1.01988	up	0.183884	0.857296	0.999877	-5.79224	10.0269	10.0693	10.1535	10.0967	10.1047	10.1336	PROBABLE MEMBRANE SUGAR TRANSFERASE
Rv0697		-0.211403	6.40176	1.15781	down	-0.98787	0.343482	0.999877	-5.34658	7.88075	7.45001	7.3621	7.71891	7.13307	7.20666	PROBABLE DEHYDROGENASE
Rv0698		-0.174035	6.38446	1.12821	down	-0.787847	0.446671	0.999877	-5.51016	5.89387	6.1536	6.17739	5.58364	5.9503	6.16881	hypothetical protein
Rv0700	rpsJ	-0.0158318	11.93	1.01103	down	-0.0813246	0.936578	0.999877	-5.80569	12.005	12.2407	12.4449	12.0464	12.2007	12.3959	30S RIBOSOMAL PROTEIN S10 RPSJ (TRANSCRIPTION ANTITERMINATION FACTOR NUSE)
Rv0701	rplC	-0.0161981	11.8893	1.01129	down	-0.0734449	0.94271	0.999877	-5.80629	11.8368	12.0204	12.2009	11.938	11.8883	12.1832	PROBABLE 50S RIBOSOMAL PROTEIN L3 RPLC
Rv0702	rplD	0.0149428	11.4695	1.01041	up	0.0698627	0.945499	0.999877	-5.80655	11.3656	11.7566	11.8732	11.4701	11.6171	11.953	PROBABLE 50S RIBOSOMAL PROTEIN L4 RPLD
Rv0703	rplW	-0.00794446	11.5658	1.00552	down	-0.0470762	0.963258	0.999877	-5.80787	11.2322	11.6033	11.6628	11.3078	11.4908	11.6759	PROBABLE 50S RIBOSOMAL PROTEIN L23 RPLW
Rv0704	rplB	0.00749513	11.7918	1.00521	up	0.0342089	0.973295	0.999877	-5.80838	11.3624	11.7306	12.0297	11.4787	11.6412	12.0253	PROBABLE 50S ribosomal protein L2 RPLB
Rv0705	rpsS	-0.0151314	11.2852	1.01054	down	-0.0693683	0.945884	0.999877	-5.80658	11.0252	11.2752	11.5399	11.061	11.232	11.5018	PROBABLE 30S RIBOSOMAL PROTEIN S19 RPSS
Rv0706	rplV	-0.0737214	11.4578	1.05243	down	-0.445663	0.664088	0.999877	-5.71148	11.0186	11.4334	11.4098	11.0576	11.0757	11.5073	PROBABLE 50S RIBOSOMAL PROTEIN L22 RPLV
Rv0707	rpsC	-0.0206944	11.3556	1.01445	down	-0.109527	0.914667	0.999877	-5.80302	11.0959	11.4155	11.5094	11.1531	11.2371	11.5684	PROBABLE 30S RIBOSOMAL PROTEIN S3 RPSC
Rv0708	rplP	-0.0144764	11.5352	1.01008	down	-0.0827168	0.935494	0.999877	-5.80558	10.9683	11.2526	11.3565	11.0982	11.0312	11.4044	PROBABLE 50S RIBOSOMAL PROTEIN L16 RPLP
Rv0709	rpmC	-0.0432935	11.3595	1.03046	down	-0.197558	0.846829	0.999877	-5.78967	11.0839	11.5329	11.6346	11.0503	11.3225	11.7487	PROBABLE 50S RIBOSOMAL PROTEIN L29 RPMC
Rv0710	rpsQ	-0.0622068	11.516	1.04406	down	-0.348256	0.73392	0.999877	-5.74922	11.0785	11.4318	11.5004	11.0541	11.2652	11.5048	PROBABLE 30S RIBOSOMAL PROTEIN S17 RPSQ
Rv0711	atsA	0.0234498	8.5531	1.01639	up	0.139859	0.891183	0.999877	-5.79928	9.01894	8.98099	8.52235	8.93481	9.07746	8.58036	POSSIBLE ARYLSULFATASE ATSA (ARYL-SULFATE SULPHOHYDROLASE) (ARYLSULPHATASE)
Rv0712		-0.0473321	8.56731	1.03335	down	-0.394553	0.700369	0.999877	-5.73241	8.99604	9.27062	9.16627	8.97942	9.15114	9.16037	hypothetical protein
Rv0713		0.126482	9.59329	1.09163	up	0.889624	0.39184	0.999877	-5.43089	9.56767	9.57184	9.63369	9.78876	9.694	9.66988	PROBABLE CONSERVED TRANSMEMBRANE PROTEIN
Rv0714	rplN	0.0106335	10.6107	1.0074	up	0.0641913	0.949917	0.999877	-5.80692	9.9263	10.2923	10.4451	9.99687	10.3133	10.3854	PROBABLE 50S RIBOSOMAL PROTEIN L14 RPLN
Rv0715	rplX	0.031544	11.2168	1.02211	up	0.1562	0.878575	0.999877	-5.79689	10.8319	11.1983	11.4031	11.0174	11.0949	11.4157	PROBABLE 50S RIBOSOMAL PROTEIN L24 RPLX
Rv0716	rplE	-0.0285088	10.472	1.01996	down	-0.158107	0.877106	0.999877	-5.7966	10.2099	10.5211	10.6568	10.2644	10.4104	10.6274	PROBABLE 50S RIBOSOMAL PROTEIN L5 RPLE
Rv0717	rpsN1	-0.0960139	11.3572	1.06882	down	-0.810864	0.433852	0.999877	-5.49297	11.0201	11.4068	11.2742	11.0895	11.1577	11.1658	PROBABLE 30S RIBOSOMAL PROTEIN S14 RPSN1
Rv0718	rpsH	0.0544571	10.9343	1.03847	up	0.328464	0.748446	0.999877	-5.75579	10.4264	10.6204	10.7713	10.5294	10.621	10.8311	PROBABLE 30S RIBOSOMAL PROTEIN S8 RPSH
Rv0719	rplF	0.0159994	10.9721	1.01115	up	0.0794326	0.93805	0.999877	-5.80584	10.6339	10.8541	11.0609	10.7245	10.7673	11.1051	PROBABLE 50S RIBOSOMAL PROTEIN L6 RPLF
Rv0720	rplR	-0.0402911	10.0698	1.02832	down	-0.271269	0.790976	0.999877	-5.77264	9.78781	10.1349	10.0865	9.78544	9.96165	10.1413	PROBABLE 50S RIBOSOMAL PROTEIN L18 RPLR
Rv0721	rpsE	-0.00175684	11.1246	1.00122	down	-0.00925519	0.992774	0.999877	-5.80892	10.7731	11.0655	11.151	10.9481	10.8782	11.1581	PROBABLE 30S RIBOSOMAL PROTEIN S5 RPSE
Rv0722	rpmD	-0.0227631	10.5824	1.0159	down	-0.0942034	0.926564	0.999877	-5.80457	10.3793	10.762	10.7519	10.4825	10.5167	10.8258	PROBABLE 50S RIBOSOMAL PROTEIN L30 RPMD
Rv0723	rplO	-0.0263433	10.6729	1.01843	down	-0.150572	0.882913	0.999877	-5.79774	10.2892	10.7009	10.7129	10.2938	10.5497	10.7804	PROBABLE 50S RIBOSOMAL PROTEIN L15 RPLO
Rv0724	sppA	-0.163746	10.341	1.12019	down	-1.25833	0.233142	0.999877	-5.07824	10.5692	10.697	10.6262	10.2826	10.5409	10.5777	POSSIBLE PROTEASE IV SPPA (ENDOPEPTIDASE IV) (SIGNAL PEPTIDE PEPTIDASE)
Rv0724A		-0.245246	5.85201	1.1853	down	-1.06063	0.310556	0.999877	-5.27944	6.19217	5.86259	6.57495	5.91633	5.89979	6.07785	hypothetical protein
Rv0725c		-0.207135	5.77279	1.15439	down	-2.10152	0.0582943	0.999877	-3.9855	6.34838	6.1985	6.11066	6.00879	5.94065	6.0867	hypothetical protein
Rv0726c		-0.0680014	8.90226	1.04826	down	-0.329124	0.747959	0.999877	-5.75557	9.66968	8.96917	8.83896	9.40493	9.02667	8.84221	hypothetical protein
Rv0727c	fucA	0.0758607	5.88575	1.05399	up	0.324496	0.75137	0.999877	-5.75706	5.75244	5.74266	5.55286	5.77457	5.87682	5.62415	POSSIBLE L-FUCULOSE PHOSPHATE ALDOLASE FUCA (L-FUCULOSE-1-PHOSPHATE ALDOLASE)
Rv0728c	serA2	0.0473529	6.04356	1.03337	up	0.247364	0.808974	0.999877	-5.77874	5.9864	5.63535	5.42318	5.98112	5.57052	5.63535	POSSIBLE D-3-PHOSPHOGLYCERATE DEHYDROGENASE SERA2 (PHOSPHOGLYCERATE DEHYDROGENASE) (PGDH)
Rv0729	xylB	0.101741	4.80818	1.07307	up	0.676784	0.511884	0.999877	-5.58683	4.43338	4.47367	4.4226	4.52694	4.58049	4.52743	POSSIBLE D-XYLULOSE KINASE XYLB (XYLULOKINASE) (XYLULOSE KINASE)
Rv0730		-0.0924786	9.26954	1.0662	down	-0.521788	0.611688	0.999877	-5.67579	9.90128	9.52197	9.50454	9.70624	9.52155	9.42256	hypothetical protein
Rv0731c		-0.0592868	7.06112	1.04195	down	-0.329502	0.747681	0.999877	-5.75545	6.81788	6.74792	6.75163	6.97764	6.73504	6.42689	hypothetical protein
Rv0732	secY	0.205546	9.85467	1.15312	up	1.06116	0.310326	0.999877	-5.27894	9.17729	9.53792	9.85026	9.4761	9.83323	9.87277	PROBABLE PREPROTEIN TRANSLOCASE SECY
Rv0733	adk	0.136532	10.0541	1.09926	up	0.824845	0.426185	0.999877	-5.48232	9.64533	10.1679	10.1145	9.84311	10.2553	10.2389	PROBABLE ADENYLATE KINASE ADK (ATP-AMP TRANSPHOSPHORYLASE)
Rv0734	mapA	0.00760747	8.50702	1.00529	up	0.0462925	0.963869	0.999877	-5.8079	8.21934	8.40582	8.83988	8.26366	8.54587	8.67833	PROBABLE METHIONINE AMINOPEPTIDASE MAPA (MAP) (PEPTIDASE M) (MetAP)
Rv0735	sigL	-0.0707962	4.6893	1.0503	down	-0.748227	0.469302	0.999877	-5.53871	4.83186	4.69837	4.70441	4.68349	4.72592	4.61284	PROBABLE ALTERNATIVE RNA POLYMERASE SIGMA FACTOR SIGL
Rv0736		0.0104666	6.11879	1.00728	up	0.084563	0.934058	0.999877	-5.80542	6.15595	6.19262	6.09273	6.23889	6.13787	6.09595	PROBABLE CONSERVED MEMBRANE PROTEIN
Rv0737		-0.011839	6.33179	1.00824	down	-0.0960847	0.925102	0.999877	-5.80439	6.44089	6.28891	6.31117	6.36677	6.36048	6.27822	POSSIBLE TRANSCRIPTIONAL REGULATORY PROTEIN
Rv0738		0.101306	7.64755	1.07274	up	0.575475	0.576022	0.999877	-5.64742	8.5087	8.25701	8.09918	8.43793	8.26604	8.46482	hypothetical protein
Rv0739		0.0783974	8.16355	1.05584	up	0.56415	0.583452	0.999877	-5.65362	7.97996	7.99967	8.01061	8.0882	8.14225	7.99498	hypothetical protein
Rv0740		-0.0342228	9.3222	1.02401	down	-0.288825	0.777839	0.999877	-5.7678	9.59071	9.60244	9.65422	9.48157	9.59	9.67313	hypothetical protein
Rv0741		-0.0122067	9.37269	1.0085	down	-0.104319	0.918708	0.999877	-5.80358	9.19072	9.27364	9.32011	9.09944	9.28052	9.3679	PROBABLE TRANSPOSASE (FRAGMENT)
Rv0742	PE_PGRS8	-0.207594	7.5947	1.15476	down	-1.60227	0.136103	0.999877	-4.6714	7.76638	7.78626	7.44576	7.5252	7.4463	7.40413	PE-PGRS FAMILY PROTEIN
Rv0742	PE_PGRS8	-0.137227	7.88258	1.09979	down	-1.16496	0.267557	0.999877	-5.17656	7.96678	7.85097	7.72774	7.92946	7.62744	7.57691	PE-PGRS FAMILY PROTEIN
Rv0743c		0.0595622	6.45315	1.04215	up	0.46548	0.650251	0.999877	-5.70271	5.85566	5.93439	5.93518	5.87165	5.98002	6.05225	hypothetical protein
Rv0744c		0.0317765	7.36831	1.02227	up	0.195307	0.84855	0.999877	-5.7901	6.89124	6.82833	6.84738	6.80605	7.07188	6.78435	POSSIBLE TRANSCRIPTIONAL REGULATORY PROTEIN
Rv0746	PE_PGRS9	0.0361531	8.01218	1.02538	up	0.225332	0.825663	0.999877	-5.78387	7.37748	7.29224	7.20958	7.50751	7.15715	7.3231	PE-PGRS FAMILY PROTEIN
Rv0747	PE_PGRS10	-0.158461	8.02561	1.1161	down	-0.734434	0.477346	0.999877	-5.54834	8.43913	8.11306	7.97446	8.40956	7.72563	7.91607	PE-PGRS FAMILY PROTEIN
Rv0748		0.117197	9.02487	1.08463	up	0.415951	0.685078	0.999877	-5.72395	8.73734	7.76864	8.12174	8.33517	8.53159	8.11256	hypothetical protein
Rv0748		0.140796	9.09029	1.10251	up	0.519053	0.613535	0.999877	-5.67717	8.49535	7.8853	8.12722	8.33085	8.48422	8.11519	hypothetical protein
Rv0749		0.147706	8.24003	1.10781	up	0.940483	0.366245	0.999877	-5.38817	7.28618	7.08325	7.20807	7.37542	7.41519	7.23	hypothetical protein
Rv0749A		-0.0986641	8.62979	1.07078	down	-0.591655	0.565495	0.999877	-5.63836	9.21887	9.23715	9.27468	8.93412	9.1922	9.30839	HYPOTHETICAL PROTEIN (FRAGMENT)
Rv0749A		-0.0802648	7.83936	1.05721	down	-0.308468	0.763225	0.999877	-5.76204	8.4791	8.47789	8.58739	8.12005	8.64267	8.54087	HYPOTHETICAL PROTEIN (FRAGMENT)
Rv0750		-0.100738	8.63423	1.07232	down	-1.09513	0.295794	0.999877	-5.24626	9.48191	9.36835	9.40335	9.24818	9.37687	9.32635	hypothetical protein
Rv0750		-0.0735746	10.157	1.05232	down	-0.645128	0.531464	0.999877	-5.60674	10.5688	10.6574	10.6318	10.3728	10.6851	10.5793	hypothetical protein
Rv0751c	mmsB	-0.33234	7.20299	1.25905	down	-1.29308	0.221277	0.999877	-5.04022	7.73188	7.31819	7.212	7.36964	6.99302	6.90238	PROBABLE 3-HYDROXYISOBUTYRATE DEHYDROGENASE MMSB (HIBADH)
Rv0752c	fadE9	-0.478347	7.16234	1.39315	down	-1.20447	0.252534	0.999877	-5.13565	8.29022	7.60829	7.18911	7.71018	7.19778	6.74463	PROBABLE ACYL-CoA DEHYDROGENASE FADE9
Rv0753c	mmsA	-0.304443	7.71839	1.23494	down	-0.739599	0.474324	0.999877	-5.54476	8.54905	8.24062	7.56742	8.18033	8.15432	7.10911	PROBABLE METHYLMALONATE-SEMIALDEHYDE DEHYDROGENASE MMSA (METHYLMALONIC ACID SEMIALDEHYDE DEHYDROGENASE) (MMSDH)
Rv0754	PE_PGRS11	-0.173845	6.52006	1.12806	down	-0.619503	0.547624	0.999877	-5.62221	7.21478	6.57475	6.37477	6.72735	6.55895	6.35645	PE-PGRS FAMILY PROTEIN
Rv0755c	PPE12	0.0202367	10.836	1.01413	up	0.0995344	0.922422	0.999877	-5.80406	10.89	10.1517	10.2317	10.7155	10.3403	10.2783	PPE FAMILY PROTEIN
Rv0755A		-0.10309	10.629	1.07407	down	-0.587511	0.568181	0.999877	-5.6407	11.1342	11.0131	11.1891	11.0497	11.0385	10.939	PUTATIVE TRANSPOSASE (FRAGMENT)
Rv0756c		-0.163181	7.70907	1.11975	down	-1.62478	0.131193	0.999877	-4.64261	8.03872	7.89976	8.08121	7.75134	7.94662	7.83219	hypothetical protein
Rv0757	phoP	0.0584327	9.59231	1.04133	up	0.577821	0.574489	0.999877	-5.64612	9.64705	9.76478	9.67692	9.68206	9.85369	9.7283	POSSIBLE TWO COMPONENT SYSTEM RESPONSE TRANSCRIPTIONAL POSITIVE REGULATOR PHOP
Rv0758	phoR	-0.0141562	8.3314	1.00986	down	-0.114632	0.910707	0.999877	-5.80246	8.48749	8.64779	8.55689	8.55889	8.5183	8.57251	POSSIBLE TWO COMPONENT SYSTEM RESPONSE SENSOR KINASE MEMBRANE ASSOCIATED PHOR
Rv0759c		0.0389824	10.8518	1.02739	up	0.245847	0.810119	0.999877	-5.77911	10.9698	11.1821	11.2443	11.0076	11.2526	11.253	hypothetical protein
Rv0760c		0.225622	9.89892	1.16928	up	1.87266	0.0866645	0.999877	-4.31115	9.5803	9.54154	9.55108	9.86323	9.82938	9.65718	hypothetical protein
Rv0761c	adhB	0.22769	11.0383	1.17096	up	1.715	0.113051	0.999877	-4.52493	10.6981	10.6087	10.4848	10.932	10.8493	10.6934	POSSIBLE ZINC-CONTAINING ALCOHOL DEHYDROGENASE NAD DEPENDENT ADHB
Rv0762c		-0.0969279	6.5169	1.06949	down	-0.730471	0.479673	0.999877	-5.55108	6.32988	6.64843	6.68052	6.4315	6.54426	6.39228	hypothetical protein
Rv0763c		-0.0532619	6.56698	1.03761	down	-0.356684	0.727766	0.999877	-5.74631	6.76829	6.70868	6.82211	6.67387	6.9307	6.53473	POSSIBLE FERREDOXIN
Rv0764c	cyp51	-0.146312	5.98206	1.10674	down	-0.572326	0.578083	0.999877	-5.64915	6.1531	6.66835	6.10333	5.94212	6.567	5.97673	CYTOCHROME P450 51 CYP51 (CYPL1) (P450-L1A1) (STEROL 14-ALPHA DEMETHYLASE) (LANOSTEROL 14-ALPHA DEMETHYLASE) (P450-14DM)
Rv0765c		-0.231846	6.26964	1.17434	down	-1.07646	0.303718	0.999877	-5.26433	6.70012	6.99625	6.19541	6.36623	6.73195	6.09806	PROBABLE OXIDOREDUCTASE
Rv0766c	cyp123	-0.311546	6.16285	1.24104	down	-0.862322	0.406078	0.999877	-5.45298	6.521	7.36874	6.03313	6.14735	7.10019	5.74069	PROBABLE CYTOCHROME P450 123 CYP123
Rv0767c		-0.134972	6.45015	1.09807	down	-0.213741	0.834479	0.999877	-5.78638	6.4873	8.26402	5.68842	6.63069	7.93784	5.46629	hypothetical protein
Rv0768	aldA	-0.258865	7.15371	1.19654	down	-0.7134	0.489778	0.999877	-5.56272	7.61521	8.5214	7.09605	7.51997	8.18968	6.74641	PROBABLE ALDEHYDE DEHYDROGENASE NAD DEPENDENT ALDA (ALDEHYDE DEHYDROGENASE [NAD+])
Rv0769		-0.0732465	7.93072	1.05208	down	-0.299906	0.769583	0.999877	-5.76459	8.05686	8.3442	7.64325	8.13358	8.24712	7.44387	PROBABLE DEHYDROGENASE/REDUCTASE
Rv0770		0.123325	6.37194	1.08924	up	1.07971	0.302326	0.999877	-5.2612	6.64285	6.90905	6.60514	6.87858	6.952	6.69642	PROBABLE DEHYDROGENASE/REDUCTASE
Rv0771		-0.00241768	6.68948	1.00168	down	-0.0115789	0.990959	0.999877	-5.8089	7.09243	7.3877	7.07235	7.04231	7.37906	7.12386	POSSIBLE 4-CARBOXYMUCONOLACTONE DECARBOXYLASE (CMD)
Rv0772	purD	-0.0938322	8.02622	1.0672	down	-0.565904	0.582299	0.999877	-5.65267	7.65895	8.2925	8.07789	7.74698	8.02045	7.98041	PROBABLE PHOSPHORIBOSYLAMINE--GLYCINE LIGASE PURD (GARS) (GLYCINAMIDE RIBONUCLEOTIDE SYNTHETASE) (PHOSPHORIBOSYLGLYCINAMIDE SYNTHETASE) (5'-PHOSPHORIBOSYLGLYCINAMIDE SYNTHETASE)
Rv0773c	ggtA	0.0108425	7.78714	1.00754	up	0.0853233	0.933467	0.999877	-5.80536	7.33173	7.58998	7.54265	7.49391	7.47713	7.52585	PROBABLE BIFUNCTIONAL ACYLASE GGTA: CEPHALOSPORIN ACYLASE (GL-7ACA ACYLASE) + GAMMA-GLUTAMYLTRANSPEPTIDASE (GGT)
Rv0774c		0.191599	7.94396	1.14203	up	1.36078	0.199573	0.999877	-4.96403	7.32577	7.63516	7.60807	7.62868	7.81719	7.69794	PROBABLE CONSERVED EXPORTED PROTEIN
Rv0775		-0.0984203	8.23445	1.0706	down	-0.713854	0.489507	0.999877	-5.56241	8.75463	8.34689	8.22773	8.34491	8.41591	8.27316	hypothetical protein
Rv0776c		-0.0534556	5.31951	1.03775	down	-0.453618	0.658517	0.999877	-5.70801	5.13062	4.91678	4.94919	5.08155	4.86488	4.88979	hypothetical protein
Rv0777	purB	-0.0557738	8.17865	1.03942	down	-0.39641	0.699036	0.999877	-5.73169	8.33187	8.53356	8.52351	8.22236	8.473	8.52627	PROBABLE ADENYLOSUCCINATE LYASE PURB (ADENYLOSUCCINASE) (ASL) (ASASE)
Rv0778	cyp126	-0.108462	8.1098	1.07808	down	-0.861702	0.406405	0.999877	-5.45347	8.13501	8.09628	8.08894	7.82538	8.0318	8.13766	POSSIBLE CYTOCHROME P450 126 CYP126
Rv0779c		-0.0374413	5.44693	1.02629	down	-0.208979	0.838109	0.999877	-5.78737	4.99217	5.1693	5.10461	4.87868	5.24147	5.0336	POSSIBLE CONSERVED TRANSMEMBRANE PROTEIN
Rv0780	purC	0.088734	7.51722	1.06344	up	0.618316	0.548379	0.999877	-5.62291	6.52605	6.6512	6.62997	6.7822	6.63327	6.65795	PHOSPHORIBOSYLAMINOIMIDAZOLE-SUCCINOCARBOXAMIDE SYNTHASE PURC (SAICAR SYNTHETASE)
Rv0781	ptrBa	0.0861082	8.32996	1.0615	up	0.514872	0.616363	0.999877	-5.67926	7.56759	7.8661	7.92551	7.63173	8.00515	7.98064	PROBABLE PROTEASE II PTRBA [FIRST PART] (OLIGOPEPTIDASE B)
Rv0782	ptrBb	-0.0517283	5.44509	1.03651	down	-0.309292	0.762614	0.999877	-5.76179	5.0487	5.08896	5.14984	4.90541	5.00279	5.22412	PROBABLE PROTEASE II PTRBB [SECOND PART] (OLIGOPEPTIDASE B)
Rv0783c	emrB	-0.103567	7.40558	1.07443	down	-0.756175	0.464705	0.999877	-5.53309	7.13311	7.57077	7.28301	7.26647	7.07672	7.333	POSSIBLE MULTIDRUG RESISTANCE INTEGRAL MEMBRANE EFFLUX PROTEIN EMRB
Rv0784		-0.0605719	6.82086	1.04288	down	-0.400885	0.695829	0.999877	-5.72995	6.66739	6.65565	7.10858	6.76879	6.69985	6.78127	hypothetical protein
Rv0785		0.0250309	6.53666	1.0175	up	0.151278	0.882369	0.999877	-5.79764	6.35761	6.23375	6.26286	6.30411	6.30436	6.32084	hypothetical protein
Rv0786c		-0.0938449	7.93862	1.06721	down	-0.632819	0.539192	0.999877	-5.61424	7.86675	7.82218	7.57534	7.72383	7.6886	7.57031	hypothetical protein
Rv0787		0.0072996	4.52742	1.00507	up	0.0578722	0.954841	0.999877	-5.80731	4.22048	4.36385	4.30251	4.44553	4.16069	4.30251	hypothetical protein
Rv0787A		-0.153978	9.80744	1.11263	down	-1.22076	0.246538	0.999877	-5.11848	9.79457	9.98972	9.90633	9.79713	9.82023	9.61133	hypothetical protein
Rv0788	purQ	-0.148529	9.05179	1.10844	down	-1.19977	0.254288	0.999877	-5.14058	9.03843	9.41249	9.3898	9.05796	9.12619	9.21097	PROBABLE PHOSPHORIBOSYLFORMYLGLYCINAMIDINE SYNTHASE I PURG (FGAM SYNTHASE I)
Rv0789c		-0.144995	7.26871	1.10573	down	-0.855703	0.409582	0.999877	-5.45824	7.44886	7.35819	7.20069	7.15892	7.31337	7.10048	hypothetical protein
Rv0790c		0.0124766	6.57366	1.00869	up	0.0534306	0.958303	0.999877	-5.80755	5.83582	6.32035	5.61232	5.58315	6.42506	5.79771	hypothetical protein
Rv0791c		-0.0929493	6.42471	1.06655	down	-0.19925	0.845536	0.999877	-5.78933	5.76322	7.25565	5.40748	5.69417	7.06997	5.38337	hypothetical protein
Rv0792c		-0.125847	6.98489	1.09115	down	-0.159126	0.876321	0.999877	-5.79644	5.98924	8.69481	5.31665	5.88822	8.21104	5.5239	PROBABLE TRANSCRIPTIONAL REGULATORY PROTEIN (PROBABLY GNTR-FAMILY)
Rv0793		0.112296	4.20608	1.08095	up	0.416365	0.684783	0.999877	-5.72378	4.08653	4.71069	3.64106	4.03734	4.80026	3.93758	hypothetical protein
Rv0794c		0.0663612	6.93918	1.04707	up	0.427779	0.676688	0.999877	-5.71908	6.95602	7.06621	6.90375	7.01574	7.10553	7.00379	PROBABLE OXIDOREDUCTASE
Rv0795		0.128704	9.87951	1.09331	up	0.8644	0.404982	0.999877	-5.45132	9.68669	9.98146	9.57794	9.80554	10.1139	9.71282	PUTATIVE TRANSPOSASE FOR INSERTION SEQUENCE ELEMENT IS6110 (FRAGMENT)
Rv0796		-0.0365067	8.12154	1.02563	down	-0.27123	0.791006	0.999877	-5.77265	7.96678	8.20885	8.41031	8.00916	8.1202	8.34707	PUTATIVE TRANSPOSASE FOR INSERTION SEQUENCE ELEMENT IS6110
Rv0797		-0.0242168	4.46073	1.01693	down	-0.0671879	0.947582	0.999877	-5.80673	4.04939	4.65274	5.21208	4.13442	4.63472	5.07242	PUTATIVE TRANSPOSASE FOR INSERTION SEQUENCE ELEMENT IS1547
Rv0797		-0.0148098	5.07436	1.01032	down	-0.118351	0.907825	0.999877	-5.80203	5.07285	5.13513	5.17204	4.98687	5.10012	5.2486	PUTATIVE TRANSPOSASE FOR INSERTION SEQUENCE ELEMENT IS1547
Rv0798c	cfp29	0.142964	8.9562	1.10417	up	1.16989	0.265644	0.999877	-5.17151	8.58263	8.78473	8.81929	8.7509	8.95486	8.90978	29 KDa ANTIGEN CFP29
Rv0799c		0.142507	8.73624	1.10382	up	1.17031	0.265483	0.999877	-5.17108	8.06032	8.09273	8.16874	8.15125	8.37631	8.22175	hypothetical protein
Rv0800	pepC	0.193487	7.28999	1.14352	up	1.5083	0.158364	0.999877	-4.78892	6.40578	6.79206	6.66528	6.80509	6.91076	6.72774	PROBABLE AMINOPEPTIDASE PEPC
Rv0801		0.0781141	8.78041	1.05564	up	0.6436	0.53242	0.999877	-5.60768	8.53541	8.84316	8.65702	8.66104	8.86717	8.74173	hypothetical protein
Rv0802c		-0.0455653	6.9034	1.03209	down	-0.289415	0.777399	0.999877	-5.76763	6.7957	6.93846	7.05807	6.685	7.01128	6.95925	hypothetical protein
Rv0803	purL	0.123899	8.01819	1.08968	up	0.795463	0.442403	0.999877	-5.50452	7.51028	8.0366	7.70648	7.76355	7.94175	7.91974	PHOSPHORIBOSYLFORMYLGLYCINAMIDINE SYNTHASE II PURL (FGAM SYNTHASE II)
Rv0804		-0.0413876	7.81094	1.0291	down	-0.308142	0.763467	0.999877	-5.76214	7.50071	7.79979	7.79912	7.42628	7.74021	7.80897	hypothetical protein
Rv0805		0.0276258	10.9782	1.01933	up	0.212186	0.835664	0.999877	-5.78671	11.2863	11.5356	11.557	11.2272	11.6891	11.5454	hypothetical protein
Rv0806c	cpsY	-0.181211	7.64863	1.13384	down	-0.731834	0.478873	0.999877	-5.55014	8.69017	8.48753	8.32505	8.35687	8.37271	8.22953	POSSIBLE UDP-GLUCOSE-4-EPIMERASE CPSY (GALACTOWALDENASE) (UDP-GALACTOSE-4-EPIMERASE) (URIDINE DIPHOSPHATE GALACTOSE-4-EPIMERASE) (URIDINE DIPHOSPHO-GALACTOSE-4-EPIMERASE)
Rv0807		-0.170055	8.15831	1.1251	down	-0.662655	0.52057	0.999877	-5.59582	9.17315	8.96629	8.71081	9.01465	8.70151	8.62393	hypothetical protein
Rv0808	purF	-0.0805665	9.32477	1.05743	down	-0.668079	0.517226	0.999877	-5.59239	10.3969	10.4109	10.3286	10.3879	10.2539	10.2529	AMIDOPHOSPHORIBOSYLTRANSFERASE PURF (GLUTAMINE PHOSPHORIBOSYLPYROPHOSPHATE AMIDOTRANSFERASE) (ATASE) (GPATASE)
Rv0809	purM	-0.110024	9.21382	1.07925	down	-0.866153	0.404059	0.999877	-5.44991	9.39159	9.33604	9.65102	9.22257	9.29685	9.52917	PROBABLE PHOSPHORIBOSYLFORMYLGLYCINAMIDINE CYCLO-LIGASE PURM (AIRS) (PHOSPHORIBOSYL-AMINOIMIDAZOLE SYNTHETASE) (AIR SYNTHASE)
Rv0810c		-0.118985	11.1273	1.08597	down	-0.854449	0.410248	0.999877	-5.45923	11.4997	11.3377	11.7142	11.3847	11.3229	11.487	hypothetical protein
Rv0811c		-0.0979664	8.22099	1.07026	down	-0.792839	0.44387	0.999877	-5.50647	8.22577	8.33814	8.01223	8.19185	8.07468	8.01572	hypothetical protein
Rv0812		-0.124077	7.0345	1.08981	down	-0.757126	0.464156	0.999877	-5.53242	6.98065	7.45671	7.52876	6.9801	7.33407	7.27972	PROBABLE AMINO ACID AMINOTRANSFERASE
Rv0813c		-0.160565	8.18566	1.11772	down	-0.992638	0.341249	0.999877	-5.3423	8.29997	8.65758	8.83957	8.31865	8.4209	8.57587	hypothetical protein
Rv0814c	sseC2	0.0203997	10.5667	1.01424	up	0.129038	0.89955	0.999877	-5.80072	10.6668	10.9763	11.0178	10.7049	11.1257	10.8914	CONSERVED HYPOTHETICAL PROTEIN SSEC2
Rv0815c	cysA2	0.0115986	10.5172	1.00807	up	0.0848427	0.933841	0.999877	-5.8054	10.6159	10.5945	10.8415	10.6134	10.6722	10.801	PROBABLE THIOSULFATE SULFURTRANSFERASE CYSA2 (RHODANESE-LIKE PROTEIN) (THIOSULFATE CYANIDE TRANSSULFURASE) (THIOSULFATE THIOTRANSFERASE)
Rv0816c	thiX	-0.0236469	6.44631	1.01653	down	-0.206717	0.839834	0.999877	-5.78784	5.74056	5.97165	5.91652	5.82235	5.92205	5.81339	PROBABLE THIOREDOXIN THIX
Rv0817c		0.187325	5.7992	1.13865	up	1.10653	0.291036	0.999877	-5.23512	4.91222	5.00728	5.0175	5.17064	5.03421	5.29412	PROBABLE CONSERVED EXPORTED PROTEIN
Rv0818		-0.144019	9.37044	1.10498	down	-1.2974	0.219835	0.999877	-5.03544	9.78002	9.83901	9.75671	9.59983	9.63945	9.7044	TRANSCRIPTIONAL REGULATORY PROTEIN
Rv0819		-0.0369291	8.17565	1.02593	down	-0.285475	0.78034	0.999877	-5.76875	8.20781	8.15308	8.28874	8.17503	7.98279	8.38102	hypothetical protein
Rv0820	phoT	-0.0304059	8.794	1.0213	down	-0.278653	0.785442	0.999877	-5.77064	8.81446	8.60935	8.82227	8.70265	8.64011	8.81209	PROBABLE PHOSPHATE-TRANSPORT ATP-BINDING PROTEIN ABC TRANSPORTER PHOT
Rv0821c	phoY2	-0.0627364	10.0835	1.04444	down	-0.640562	0.534323	0.999877	-5.60954	10.6384	10.6607	10.477	10.5872	10.5631	10.4376	PROBABLE PHOSPHATE-TRANSPORT SYSTEM TRANSCRIPTIONAL REGULATORY PROTEIN PHOY2
Rv0822c		-0.101642	9.12768	1.07299	down	-0.636078	0.53714	0.999877	-5.61227	9.56326	9.68587	9.5788	9.438	9.46327	9.62172	hypothetical protein
Rv0823c		-0.118381	10.3073	1.08552	down	-0.489212	0.63386	0.999877	-5.69172	10.616	10.5285	10.6506	10.5111	10.2765	10.6523	POSSIBLE TRANSCRIPTIONAL REGULATORY PROTEIN
Rv0824c	desA1	-0.101302	12.2271	1.07274	down	-0.570986	0.578961	0.999877	-5.64989	12.7096	12.7792	12.8434	12.5879	12.6546	12.7858	PROBABLE ACYL-[ACYL-CARRIER PROTEIN] DESATURASE DESA1 (ACYL-[ACP] DESATURASE) (STEAROYL-ACP DESATURASE) (PROTEIN DES)
Rv0825c		0.134744	8.09882	1.0979	up	0.588892	0.567285	0.999877	-5.63992	7.43166	7.40231	7.92003	7.45519	7.87712	7.82592	hypothetical protein
Rv0826		0.190222	5.97394	1.14094	up	1.21956	0.246976	0.999877	-5.11975	6.6127	6.60476	6.43086	6.68046	6.96058	6.57794	hypothetical protein
Rv0827c		-0.100102	8.22351	1.07185	down	-0.349597	0.732939	0.999877	-5.74876	10.0821	10.0021	9.20448	9.76733	9.83639	9.38471	PROBABLE TRANSCRIPTIONAL REGULATORY PROTEIN
Rv0828c		0.039209	4.38469	1.02755	up	0.251296	0.806005	0.999877	-5.77777	4.2289	4.10078	4.05679	4.23671	4.24204	4.02535	POSSIBLE DEAMINASE
Rv0829		-0.037665	8.30469	1.02645	down	-0.258948	0.800237	0.999877	-5.77585	8.35088	8.35194	8.43544	8.16133	8.44589	8.41805	POSSIBLE TRANSPOSASE (FRAGMENT)
Rv0830		0.029636	5.33757	1.02075	up	0.15899	0.876426	0.999877	-5.79646	5.00992	4.91882	4.9914	4.98551	4.98988	5.03366	hypothetical protein
Rv0831c		0.0788502	9.48334	1.05618	up	0.785006	0.44827	0.999877	-5.51225	9.05135	8.90485	8.79802	9.09195	9.00785	8.89097	hypothetical protein
Rv0832	PE_PGRS12	-0.186011	8.81485	1.13761	down	-1.77456	0.102333	0.999877	-4.44532	8.9211	9.08387	8.86382	8.77811	8.8058	8.72686	PE-PGRS FAMILY PROTEIN
Rv0833	PE_PGRS13	-0.0205463	8.70182	1.01434	down	-0.119415	0.907	0.999877	-5.8019	8.40446	8.37757	7.9727	8.47467	8.08686	8.13158	PE-PGRS FAMILY PROTEIN
Rv0834c	PE_PGRS14	-0.135874	8.0002	1.09876	down	-0.645002	0.531542	0.999877	-5.60682	8.66508	8.53405	8.22089	8.7402	8.18804	8.08417	PE-PGRS FAMILY PROTEIN
Rv0835	lpqQ	-0.0608876	7.71879	1.04311	down	-0.254082	0.803903	0.999877	-5.77708	8.1038	7.30193	7.03022	7.76093	7.43195	7.06039	POSSIBLE LIPOPROTEIN LPQQ
Rv0836c		0.123113	5.27584	1.08908	up	0.516162	0.61549	0.999877	-5.67861	5.2051	5.00857	4.45137	5.10567	5.27182	4.65689	hypothetical protein
Rv0837c		-0.0927556	5.13577	1.06641	down	-0.178814	0.861186	0.999877	-5.79315	4.60882	6.35741	4.43045	4.72961	6.09181	4.29699	hypothetical protein
Rv0838	lpqR	-0.174339	7.84178	1.12845	down	-0.94038	0.366295	0.999877	-5.38826	8.64147	8.10633	8.29267	8.55007	7.99671	7.97066	PROBABLE CONSERVED LIPOPROTEIN LPQR
Rv0839		0.0815304	8.3068	1.05814	up	0.555917	0.588886	0.999877	-5.65806	9.36351	9.07794	8.82501	9.11249	9.30854	9.09002	hypothetical protein
Rv0840c	pip	-0.136658	5.80183	1.09936	down	-1.22529	0.244892	0.999877	-5.11368	5.59634	5.44123	5.64625	5.37935	5.39928	5.49521	PROBABLE PROLINE IMINOPEPTIDASE PIP (PROLYL AMINOPEPTIDASE) (PAP)
Rv0841		-0.151423	4.07582	1.11066	down	-1.20018	0.254133	0.999877	-5.14014	4.20362	4.27881	4.44718	4.01853	4.12097	4.33584	PROBABLE CONSERVED TRANSMEMBRANE PROTEIN
Rv0842		-0.0667187	5.0772	1.04733	down	-0.507537	0.62134	0.999877	-5.68288	5.04699	5.31216	5.1608	5.05543	5.14951	5.11485	PROBABLE CONSERVED INTEGRAL MEMBRANE PROTEIN
Rv0843		-0.0402596	4.3801	1.0283	down	-0.358042	0.726777	0.999877	-5.74584	4.38722	4.34003	4.38715	4.32593	4.3371	4.33059	PROBABLE DEHYDROGENASE
Rv0844c	narL	-0.0223145	7.88911	1.01559	down	-0.148515	0.8845	0.999877	-5.79805	7.85387	7.81293	8.16587	7.91977	7.79232	8.05364	POSSIBLE NITRATE/NITRITE RESPONSE TRANSCRIPTIONAL REGULATORY PROTEIN NARL
Rv0845		0.0878863	6.36218	1.06281	up	0.647722	0.529843	0.999877	-5.60514	5.50879	5.36638	5.5625	5.4762	5.50443	5.7207	POSSIBLE TWO COMPONENT SENSOR KINASE
Rv0846c		0.270941	7.08	1.20659	up	1.18696	0.259108	0.999877	-5.15391	7.09077	6.64856	6.46566	7.04412	7.33816	6.63554	PROBABLE OXIDASE
Rv0847	lpqS	0.00917385	10.2698	1.00638	up	0.03175	0.975214	0.999877	-5.80846	10.1938	10.4602	9.54595	10.1047	10.486	9.63666	PROBABLE LIPOPROTEIN LPQS
Rv0848	cysK2	0.0537904	9.87432	1.03799	up	0.193428	0.849987	0.999877	-5.79046	9.62765	9.27544	8.46822	9.51633	9.28571	8.73064	POSSIBLE CYSTEINE SYNTHASE A CYSK2 (O-ACETYLSERINE SULFHYDRYLASE) (O-ACETYLSERINE (THIOL)-LYASE) (CSASE)
Rv0849		0.0450233	7.81886	1.0317	up	0.152429	0.881482	0.999877	-5.79747	7.50962	7.24316	6.35987	7.46517	7.05765	6.72489	PROBABLE CONSERVED INTEGRAL MEMBRANE TRANSPORT PROTEIN
Rv0850		0.0405221	8.77673	1.02849	up	0.160689	0.875118	0.999877	-5.79619	8.5968	7.81818	7.59266	8.33461	8.03302	7.76157	PUTATIVE TRANSPOSASE (FRAGMENT)
Rv0851c		0.0552633	7.19018	1.03905	up	0.219121	0.830384	0.999877	-5.78523	7.40429	7.63753	7.61325	7.64096	7.53824	7.64165	PROBABLE SHORT-CHAIN TYPE DEHYDROGENASE/REDUCTASE
Rv0852	fadD16	0.0213874	7.33082	1.01494	up	0.114963	0.910451	0.999877	-5.80242	7.70278	7.96343	7.54851	7.79571	7.7997	7.68346	POSSIBLE FATTY-ACID-CoA LIGASE FADD16 (FATTY-ACID-CoA SYNTHETASE) (FATTY-ACID-CoA SYNTHASE)
Rv0853c	pdc	0.0647735	8.44393	1.04592	up	0.427705	0.676741	0.999877	-5.71912	8.69403	8.56534	8.41716	8.78833	8.55168	8.53084	PROBABLE PYRUVATE OR INDOLE-3-PYRUVATE DECARBOXYLASE PDC
Rv0854		0.183024	9.76082	1.13526	up	0.570794	0.579087	0.999877	-5.65	9.69648	9.38679	9.06411	9.85018	9.66811	9.17816	hypothetical protein
Rv0855	far	0.197178	7.60617	1.14645	up	0.828446	0.424225	0.999877	-5.47955	7.74084	7.63536	7.34446	7.86767	7.89952	7.54501	PROBABLE FATTY-ACID-CoA RACEMASE FAR
Rv0856		-0.0146405	9.80428	1.0102	down	-0.0962313	0.924988	0.999877	-5.80438	10.3613	9.88815	9.89787	10.2976	9.94499	9.86088	hypothetical protein
Rv0857		-0.0328106	8.45087	1.023	down	-0.259446	0.799862	0.999877	-5.77572	8.75821	8.33557	8.58389	8.64487	8.46151	8.47287	hypothetical protein
Rv0858c		0.325568	7.4474	1.25316	up	2.68726	0.0203671	0.999877	-3.09896	7.02331	7.15228	7.33018	7.50112	7.56873	7.41262	PROBABLE AMINOTRANSFERASE
Rv0859	fadA	0.140259	10.2706	1.1021	up	0.940717	0.36613	0.999877	-5.38797	10.3107	9.8897	9.95463	10.4131	10.0503	10.1124	POSSIBLE ACYL-CoA THIOLASE FADA
Rv0860	fadB	0.00251063	9.46243	1.00174	up	0.0175881	0.986268	0.999877	-5.80881	9.59845	9.59154	9.40176	9.68397	9.40954	9.50577	PROBABLE FATTY OXIDATION PROTEIN FADB
Rv0861c	ercc3	0.0713575	8.07908	1.0507	up	0.538806	0.600263	0.999877	-5.66708	8.093	7.9285	7.81336	8.15506	7.88847	8.00541	PROBABLE DNA HELICASE ERCC3
Rv0862c		0.0832156	7.21068	1.05938	up	0.812559	0.432918	0.999877	-5.49169	7.14362	7.07873	7.19768	7.21896	7.07395	7.37676	hypothetical protein
Rv0863		0.0110618	10.9406	1.0077	up	0.112792	0.912134	0.999877	-5.80267	10.909	10.9707	10.7745	10.9372	10.9671	10.783	hypothetical protein
Rv0864	moaC2	-0.0148167	10.139	1.01032	down	-0.0887117	0.930832	0.999877	-5.80507	10.2588	10.1697	10.2667	10.1928	10.2118	10.246	PROBABLE MOLYBDENUM COFACTOR BIOSYNTHESIS PROTEIN C 2 MOAC2
Rv0865	mog	-0.116428	8.68998	1.08405	down	-0.841269	0.417293	0.999877	-5.4696	9.13395	8.97718	8.81199	9.01888	8.79763	8.75732	PROBABLE MOLYBDOPTERIN BIOSYNTHESIS MOG PROTEIN
Rv0866	moaE2	-0.1664	7.60835	1.12225	down	-0.901354	0.38583	0.999877	-5.42122	7.82757	7.7353	7.85768	7.51783	7.6554	7.7481	PROBABLE MOLYBDENUM COFACTOR BIOSYNTHESIS PROTEIN E2 MOAE2 (MOLYBDOPTERIN CONVERTING FACTOR LARGE SUBUNIT) (MOLYBDOPTERIN [MPT] CONVERTING FACTOR, SUBUNIT 2)
Rv0867c	rpfA	-0.0667864	10.6957	1.04738	down	-0.237049	0.816776	0.999877	-5.7812	9.8178	10.738	10.6795	9.8965	10.5508	10.5876	POSSIBLE RESUSCITATION-PROMOTING FACTOR RPFA
Rv0868c	moaD2	-0.144477	9.01719	1.10533	down	-0.855425	0.409729	0.999877	-5.45846	9.47551	9.30133	9.24402	9.10633	9.24485	9.23626	PROBABLE MOLYBDENUM COFACTOR BIOSYNTHESIS PROTEIN D 2 MOAD2 (MOLYBDOPTERIN CONVERTING FACTOR SMALL SUBUNIT) (MOLYBDOPTERIN [MPT] CONVERTING FACTOR, SUBUNIT 1)
Rv0869c	moaA2	-0.191352	9.00865	1.14183	down	-1.52852	0.153326	0.999877	-4.76401	9.85056	9.81421	9.88009	9.72957	9.5116	9.72963	PROBABLE MOLYBDENUM COFACTOR BIOSYNTHESIS PROTEIN A2 MOAA2
Rv0870c		-0.128677	10.3662	1.09329	down	-1.1989	0.254613	0.999877	-5.14148	10.8283	10.8611	10.8029	10.7547	10.6648	10.6867	POSSIBLE CONSERVED INTEGRAL MEMBRANE PROTEIN
Rv0871	cspB	-0.0399246	9.48217	1.02806	down	-0.230502	0.821738	0.999877	-5.78271	9.78948	10.3156	10.1971	9.75519	10.1962	10.231	PROBABLE COLD SHOCK-LIKE PROTEIN B CSPB
Rv0872c	PE_PGRS15	-0.139041	11.333	1.10117	down	-0.773671	0.454686	0.999877	-5.52053	12.1141	11.8942	11.5115	11.9581	11.5963	11.5483	PE-PGRS FAMILY PROTEIN
Rv0873	fadE10	0.0383873	8.77368	1.02697	up	0.253074	0.804664	0.999877	-5.77733	8.94242	8.92516	8.52793	8.89464	8.9521	8.66393	PROBABLE ACYL-CoA DEHYDROGENASE FADE10
Rv0874c		-0.22433	6.40791	1.16823	down	-1.51732	0.1561	0.999877	-4.77783	6.99301	7.06201	6.76897	6.70856	6.71345	6.72899	hypothetical protein
Rv0875c		-0.114513	8.12366	1.08261	down	-0.802282	0.438604	0.999877	-5.49943	8.15758	8.05242	8.02633	7.90967	7.88466	8.09846	POSSIBLE CONSERVED EXPORTED PROTEIN
Rv0876c		-0.098586	8.44732	1.07072	down	-0.668293	0.517094	0.999877	-5.59226	8.88686	8.99546	8.83602	8.70761	8.81321	8.90176	POSSIBLE CONSERVED TRANSMEMBRANE PROTEIN
Rv0877		0.00927966	9.8596	1.00645	up	0.0879222	0.931446	0.999877	-5.80514	10.0752	10.0309	10.0491	10.1716	9.99643	10.0149	hypothetical protein
Rv0878c	PPE13	0.0753278	8.89838	1.0536	up	0.423944	0.679404	0.999877	-5.72068	8.81204	8.20847	8.28135	8.86013	8.2849	8.38281	PPE FAMILY PROTEIN
Rv0879c		0.0713417	9.70795	1.05069	up	0.443603	0.665534	0.999877	-5.71237	9.78401	9.54906	9.45096	9.83264	9.74993	9.41549	POSSIBLE CONSERVED TRANSMEMBRANE PROTEIN
Rv0880		-0.0421494	7.92882	1.02965	down	-0.279314	0.784948	0.999877	-5.77046	7.53979	7.52229	7.66158	7.42596	7.64329	7.52795	POSSIBLE TRANSCRIPTIONAL REGULATORY PROTEIN (POSSIBLY MARR-FAMILY)
Rv0881		-0.0683859	6.121	1.04854	down	-0.653393	0.526311	0.999877	-5.60163	5.96966	6.18346	6.04015	6.04342	6.08266	5.86203	POSSIBLE RRNA METHYLTRANSFERASE (RRNA METHYLASE)
Rv0882		-0.016307	6.95911	1.01137	down	-0.151436	0.882247	0.999877	-5.79762	7.01621	6.98654	6.96779	6.98173	7.05947	6.88043	PROBABLE TRANSMEMBRANE PROTEIN
Rv0883c		0.187343	10.5899	1.13867	up	0.499449	0.62685	0.999877	-5.68682	9.06207	10.2855	10.4383	9.44027	10.3593	10.5484	hypothetical protein
Rv0884c	serC	-0.162813	9.33544	1.11947	down	-1.36196	0.199211	0.999877	-4.96268	9.99919	10.0504	9.7163	9.79542	9.82332	9.65868	POSSIBLE PHOSPHOSERINE AMINOTRANSFERASE SERC (PSAT)
Rv0885		0.0334396	8.86337	1.02345	up	0.208339	0.838597	0.999877	-5.78751	9.03172	9.40592	9.11345	9.1236	9.39844	9.12937	hypothetical protein
Rv0886	fprB	-0.00986064	7.20641	1.00686	down	-0.0784583	0.938808	0.999877	-5.80592	7.30095	7.22175	7.37862	7.3523	7.22433	7.29511	PROBABLE NADPH:ADRENODOXIN OXIDOREDUCTASE FPRB (ADRENODOXIN REDUCTASE) (AR) (FERREDOXIN-NADP(+) REDUCTASE)
Rv0887c		-0.0298659	5.64772	1.02092	down	-0.123016	0.904211	0.999877	-5.80147	5.99153	5.69486	5.50245	5.9757	5.71387	5.40967	hypothetical protein
Rv0888		0.407418	8.53059	1.32631	up	1.07267	0.305342	0.999877	-5.26796	6.80927	7.77112	7.95076	7.19087	8.12609	8.43645	PROBABLE EXPORTED PROTEIN
Rv0889c	citA	-0.0326638	8.05211	1.0229	down	-0.314184	0.758989	0.999877	-5.76029	8.33887	8.45696	8.34774	8.4375	8.35938	8.24869	PROBABLE CITRATE SYNTHASE II CITA
Rv0890c		0.20593	8.0191	1.15343	up	1.75881	0.105073	0.999877	-4.46651	8.05246	8.1171	8.25595	8.3362	8.27643	8.43065	PROBABLE TRANSCRIPTIONAL REGULATORY PROTEIN (PROBABLY LUXR-FAMILY)
Rv0891c		-0.10544	8.02965	1.07582	down	-0.824005	0.426643	0.999877	-5.48296	8.0064	7.99687	8.28857	7.96413	7.96957	8.04182	POSSIBLE TRANSCRIPTIONAL REGULATORY PROTEIN
Rv0892		0.10204	8.00867	1.07329	up	0.570079	0.579556	0.999877	-5.65039	7.90342	8.42663	8.33888	8.03368	8.50126	8.44011	PROBABLE MONOOXYGENASE
Rv0893c		-0.00789579	5.36765	1.00549	down	-0.0521246	0.959321	0.999877	-5.80762	4.59657	4.97884	4.83466	4.7037	4.76027	4.9224	hypothetical protein
Rv0894		0.0409996	4.78193	1.02883	up	0.149615	0.883652	0.999877	-5.79789	4.62589	4.38439	4.70051	4.69047	4.48408	4.65923	POSSIBLE TRANSCRIPTIONAL REGULATORY PROTEIN (POSSIBLY LUXR-FAMILY)
Rv0895		0.000553602	4.33104	1.00038	up	0.00279548	0.997817	0.999877	-5.80896	3.96936	4.15073	4.08593	4.04966	4.1412	4.01682	hypothetical protein
Rv0896	gltA2	0.103096	10.8713	1.07408	up	1.05943	0.311081	0.999877	-5.28058	10.8267	10.814	10.8679	10.8707	11.0127	10.9345	PROBABLE CITRATE SYNTHASE I GLTA2
Rv0897c		-0.042703	7.51052	1.03004	down	-0.392861	0.701584	0.999877	-5.73306	7.8279	7.55911	7.55033	7.60694	7.63564	7.56664	PROBABLE OXIDOREDUCTASE
Rv0898c		-0.0552914	8.77793	1.03907	down	-0.355975	0.728283	0.999877	-5.74656	8.98801	9.3386	9.01147	8.92601	9.25966	8.98654	hypothetical protein
Rv0899	ompA	0.127445	7.84866	1.09236	up	1.1506	0.273188	0.999877	-5.19117	7.7801	7.71198	8.02485	7.95176	8.03312	7.91438	OUTER MEMBRANE PROTEIN A OMPA
Rv0900		-0.0478048	8.74556	1.03369	down	-0.38016	0.710733	0.999877	-5.73785	9.33153	9.08703	9.08893	9.26803	9.16885	8.9272	POSSIBLE MEMBRANE PROTEIN
Rv0901		-0.0236085	8.84039	1.0165	down	-0.144818	0.887354	0.999877	-5.79859	9.59296	9.54033	9.26182	9.75073	9.37393	9.19962	POSSIBLE CONSERVED EXPORTED OR MEMBRANE PROTEIN
Rv0902c	prrB	0.100222	8.19323	1.07194	up	0.730989	0.479369	0.999877	-5.55072	8.17184	8.03013	8.0666	7.93454	8.20949	8.42521	TWO COMPONENT SENSOR HISTIDINE KINASE PRRB
Rv0903c	prrA	-0.0940336	9.01976	1.06735	down	-0.625513	0.543809	0.999877	-5.61863	8.92914	9.44151	9.2581	8.86063	9.24255	9.24346	TWO COMPONENT RESPONSE TRANSCRIPTIONAL REGULATORY PROTEIN PRRA
Rv0904c	accD3	0.0454152	5.63327	1.03198	up	0.432271	0.673513	0.999877	-5.7172	5.29952	5.27138	5.37334	5.45323	5.33492	5.29234	PUTATIVE ACETYL-COENZYME A CARBOXYLASE CARBOXYL TRANSFERASE (SUBUNIT BETA) ACCD3 (ACCASE BETA CHAIN)
Rv0905	echA6	0.0152913	8.69385	1.01066	up	0.143952	0.888022	0.999877	-5.79871	8.64208	8.90832	8.82905	8.69376	8.88137	8.8502	POSSIBLE ENOYL-CoA HYDRATASE ECHA6 (ENOYL HYDRASE) (UNSATURATED ACYL-CoA HYDRATASE) (CROTONASE)
Rv0906		-0.00850845	8.23992	1.00592	down	-0.0583662	0.954456	0.999877	-5.80728	8.42747	8.64122	8.58046	8.40385	8.52009	8.69969	hypothetical protein
Rv0907		0.0798466	8.02995	1.05691	up	0.862317	0.40608	0.999877	-5.45298	7.49453	7.58561	7.57561	7.63989	7.62604	7.62936	hypothetical protein
Rv0908	ctpE	0.127941	8.2513	1.09273	up	1.23582	0.241096	0.999877	-5.10246	7.65677	7.66727	7.64763	7.91749	7.69896	7.73904	PROBABLE METAL CATION TRANSPORTER ATPASE P-TYPE CTPE
Rv0909		-0.0632034	9.50204	1.04478	down	-0.554776	0.589641	0.999877	-5.65867	10.0448	9.80582	10.0714	9.96756	9.87117	9.89369	hypothetical protein
Rv0910		-0.156743	8.36854	1.11477	down	-1.3644	0.198463	0.999877	-4.95988	8.6495	8.67592	8.92293	8.55579	8.58625	8.63609	hypothetical protein
Rv0911		-0.0456007	7.81549	1.03211	down	-0.417531	0.683955	0.999877	-5.7233	7.89295	8.0005	8.13478	7.86541	7.94529	8.08072	hypothetical protein
Rv0912		0.0359803	6.92787	1.02525	up	0.154221	0.8801	0.999877	-5.79719	5.98943	6.84955	6.65587	6.13833	6.60338	6.86108	PROBABLE CONSERVED TRANSMEMBRANE PROTEIN
Rv0913c		0.0525793	8.47607	1.03712	up	0.317612	0.756454	0.999877	-5.75923	8.64116	8.21048	7.91886	8.42837	8.36051	8.13936	POSSIBLE DIOXYGENASE
Rv0914c		0.111154	8.50906	1.08009	up	0.58163	0.572005	0.999877	-5.644	8.66743	8.15366	7.88037	8.53608	8.36273	8.13611	POSSIBLE LIPID CARRIER PROTEIN OR KETO ACYL-COA THIOLASE
Rv0915c	PPE14	-0.0477906	5.96606	1.03368	down	-0.168301	0.869261	0.999877	-5.79495	6.7335	5.90901	5.74939	6.47857	5.80388	5.96607	PPE FAMILY PROTEIN
Rv0916c	PE7	-0.153939	6.46558	1.1126	down	-0.81263	0.432879	0.999877	-5.49164	7.54982	7.17921	6.7613	7.19681	6.85367	6.97804	PE FAMILY PROTEIN
Rv0917	betP	-0.168173	6.64219	1.12363	down	-0.978152	0.348065	0.999877	-5.35525	7.31317	6.68918	6.9722	7.04307	6.60807	6.81889	POSSIBLE GLYCINE BETAINE TRANSPORT INTEGRAL MEMBRANE PROTEIN BETP
Rv0918		0.000774452	5.86057	1.00054	up	0.00550695	0.9957	0.999877	-5.80895	6.26769	6.27498	6.108	6.01587	6.51398	6.12314	hypothetical protein
Rv0919		-0.092449	5.64549	1.06618	down	-0.550617	0.592398	0.999877	-5.66088	5.52001	5.70883	5.87117	5.47485	5.63446	5.71336	hypothetical protein
Rv0920c		0.184197	7.83711	1.13618	up	1.57247	0.142848	0.999877	-4.70914	7.70876	7.69211	7.89044	7.73772	8.0249	8.08128	PROBABLE TRANSPOSASE
Rv0921		0.0326471	7.93035	1.02289	up	0.20371	0.842129	0.999877	-5.78845	7.62699	7.93448	7.6049	7.69053	7.73142	7.84237	POSSIBLE RESOLVASE
Rv0922		-0.000484228	9.40222	1.00034	down	-0.00377336	0.997054	0.999877	-5.80896	9.72082	9.86851	9.62402	9.7592	9.74296	9.70973	POSSIBLE TRANSPOSASE
Rv0923c		0.193128	7.39528	1.14324	up	0.904072	0.384446	0.999877	-5.41896	6.90917	7.00173	7.19779	6.97281	7.25174	7.46352	hypothetical protein
Rv0924c	mntH	0.063317	7.2407	1.04487	up	0.324547	0.751333	0.999877	-5.75704	6.71186	7.33811	7.0959	6.87513	7.21866	7.24203	DIVALENT CATION-TRANSPORT INTEGRAL MEMBRANE PROTEIN MNTH (BRAMP) (MRAMP)
Rv0925c		0.147315	9.62101	1.10751	up	1.00832	0.333979	0.999877	-5.3281	9.169	9.28484	9.13094	9.28028	9.44424	9.3022	hypothetical protein
Rv0926c		0.0378661	8.02957	1.02659	up	0.286026	0.779929	0.999877	-5.76859	8.21962	8.18241	8.07155	8.26061	8.26433	8.06223	hypothetical protein
Rv0927c		0.00882512	7.60838	1.00614	up	0.0616358	0.951908	0.999877	-5.80708	7.66411	8.03438	7.7843	7.73946	7.87246	7.89735	PROBABLE SHORT-CHAIN TYPE DEHYDROGENASE/REDUCTASE
Rv0928	pstS3	0.08501	7.59439	1.0607	up	0.774014	0.454492	0.999877	-5.52028	7.25009	7.10898	7.11768	7.36122	7.12318	7.24738	PERIPLASMIC PHOSPHATE-BINDING LIPOPROTEIN PSTS3 (PBP-3) (PSTS3) (PHOS1)
Rv0929	pstC2	0.0957721	7.57324	1.06864	up	0.786026	0.447695	0.999877	-5.5115	7.8098	7.47931	7.52694	7.72793	7.66382	7.71162	PHOSPHATE-TRANSPORT INTEGRAL MEMBRANE ABC TRANSPORTER PSTC2
Rv0930	pstA1	-0.0208297	7.92619	1.01454	down	-0.0593021	0.953726	0.999877	-5.80722	7.85913	7.56321	7.90814	7.78227	7.57943	7.90628	PROBABLE PHOSPHATE-TRANSPORT INTEGRAL MEMBRANE ABC TRANSPORTER PSTA1
Rv0931c	pknD	0.00283065	11.1826	1.00196	up	0.0282768	0.977925	0.999877	-5.80857	11.1914	11.2989	11.2017	11.1779	11.262	11.2605	TRANSMEMBRANE SERINE/THREONINE-PROTEIN KINASE D PKND (PROTEIN KINASE D) (STPK D)
Rv0932c	pstS2	0.00177334	11.331	1.00123	up	0.0116363	0.990915	0.999877	-5.8089	11.5545	11.4895	11.5001	11.5492	11.4991	11.5011	PERIPLASMIC PHOSPHATE-BINDING LIPOPROTEIN PSTS2 (PBP-2) (PSTS2)
Rv0933	pstB	0.0705786	8.95084	1.05014	up	0.389205	0.704212	0.999877	-5.73445	8.7796	9.08747	9.27699	8.84669	9.30658	9.20252	PHOSPHATE-TRANSPORT ATP-BINDING PROTEIN ABC TRANSPORTER PSTB
Rv0934	pstS1	0.197513	10.8451	1.14672	up	1.5896	0.138935	0.999877	-4.6875	10.4821	10.7341	10.7517	10.7864	10.9284	10.8456	PERIPLASMIC PHOSPHATE-BINDING LIPOPROTEIN PSTS1 (PBP-1) (PSTS1)
Rv0935	pstC1	0.140872	9.75995	1.10257	up	1.23716	0.240618	0.999877	-5.10103	9.43776	9.72745	9.70234	9.67785	9.75939	9.85292	PHOSPHATE-TRANSPORT INTEGRAL MEMBRANE ABC TRANSPORTER PSTC1
Rv0936	pstA2	0.0453737	8.84705	1.03195	up	0.228181	0.823499	0.999877	-5.78323	8.46349	9.00772	9.11343	8.73301	8.86073	9.12702	PHOSPHATE-TRANSPORT INTEGRAL MEMBRANE ABC TRANSPORTER PSTA2
Rv0937c		0.0322836	8.92823	1.02263	up	0.277908	0.786	0.999877	-5.77084	9.13039	8.87666	9.11287	9.08835	9.04688	9.08153	hypothetical protein
Rv0938		-0.140247	8.05783	1.10209	down	-0.786014	0.447702	0.999877	-5.51151	8.77343	8.37198	8.2057	8.48634	8.06517	8.37885	POSSIBLE ATP DEPENDENT DNA LIGASE (ATP DEPENDENT POLYDEOXYRIBONUCLEOTIDE SYNTHASE) (THERMOSTABLE DNA LIGASE) (ATP DEPENDENT POLYNUCLEOTIDE LIGASE) (SEALASE) (DNA REPAIR ENZYME) (DNA JOINASE)
Rv0939		-0.194233	9.28726	1.14412	down	-1.50816	0.158398	0.999877	-4.78908	9.48621	9.35101	9.30501	9.37044	8.98391	9.20518	POSSIBLE BIFUNCTIONAL ENZYME: 2-HYDROXYHEPTA-2,4-DIENE-1,7-DIOATE ISOMERASE (HHDD ISOMERASE) + CYCLASE/DEHYDRASE
Rv0940c		0.00149954	10.0847	1.00104	up	0.0113246	0.991158	0.999877	-5.8089	10.5654	10.1143	10.273	10.364	10.2085	10.3846	POSSIBLE OXIDOREDUCTASE
Rv0941c		0.00724822	10.3176	1.00504	up	0.0607447	0.952602	0.999877	-5.80714	11.2382	11.1686	11.3694	11.2159	11.2583	11.3239	hypothetical protein
Rv0942		-0.244597	7.32342	1.18476	down	-1.48607	0.164067	0.999877	-4.81606	8.41592	8.27497	8.39765	8.26768	8.04955	8.03754	hypothetical protein
Rv0943c		-0.0537705	4.16317	1.03797	down	-0.509059	0.620306	0.999877	-5.68213	4.10852	4.20201	4.25378	4.14223	4.09074	4.17003	PROBABLE MONOOXYGENASE
Rv0944		0.0068775	6.07211	1.00478	up	0.0504382	0.960636	0.999877	-5.8077	5.59795	5.51805	5.98124	5.63747	5.64046	5.83994	POSSIBLE FORMAMIDOPYRIMIDINE-DNA GLYCOSYLASE (FAPY-DNA GLYCOSYLASE)
Rv0945		0.070048	8.504	1.04975	up	0.419354	0.682659	0.999877	-5.72256	7.97552	8.12091	8.32257	8.13448	8.22058	8.27408	PROBABLE SHORT-CHAIN TYPE DEHYDROGENASE/REDUCTASE
Rv0946c	pgi	0.0635253	7.15647	1.04502	up	0.315321	0.758148	0.999877	-5.75994	7.37261	7.49305	6.81189	7.24519	7.55992	7.06302	PROBABLE GLUCOSE-6-PHOSPHATE ISOMERASE PGI (GPI) (PHOSPHOGLUCOSE ISOMERASE) (PHOSPHOHEXOSE ISOMERASE) (PHI)
Rv0948c		-0.101494	8.9819	1.07288	down	-1.1212	0.284997	0.999877	-5.22063	9.04705	8.97036	9.07974	8.96787	8.92681	8.89798	hypothetical protein
Rv0949	uvrD1	0.0488278	7.38556	1.03442	up	0.455403	0.657271	0.999877	-5.70722	7.08973	7.01431	7.17623	7.2539	7.12334	7.04952	PROBABLE ATP-DEPENDENT DNA HELICASE II UVRD1
Rv0950c		-0.168863	9.52093	1.12417	down	-1.48586	0.164122	0.999877	-4.81632	9.81553	9.93867	10.1641	9.90403	9.63396	9.87371	hypothetical protein
Rv0951	sucC	0.106385	9.72815	1.07653	up	0.939631	0.366663	0.999877	-5.38891	9.14655	9.42269	9.16993	9.29703	9.45765	9.30364	PROBABLE SUCCINYL-CoA SYNTHETASE (BETA CHAIN) SUCC (SCS-BETA)
Rv0952	sucD	0.112422	9.15225	1.08104	up	0.63109	0.540283	0.999877	-5.61528	8.88703	9.41472	9.03742	9.05961	9.4716	9.14522	PROBABLE SUCCINYL-CoA SYNTHETASE (ALPHA CHAIN) SUCD (SCS-ALPHA)
Rv0953c		-0.13182	5.2991	1.09567	down	-0.674242	0.51344	0.999877	-5.58846	5.10056	5.27715	4.82336	5.02336	5.10449	4.67777	POSSIBLE OXIDOREDUCTASE
Rv0954		0.0923123	10.7582	1.06608	up	0.764836	0.459728	0.999877	-5.5269	10.4458	10.7295	10.8056	10.6086	10.7999	10.8492	PROBABLE CONSERVED TRANSMEMBRANE PROTEIN
Rv0955		0.061744	8.02048	1.04373	up	0.490851	0.632735	0.999877	-5.69094	7.69708	7.78655	7.93294	7.85834	7.73631	8.00715	PROBABLE CONSERVED INTEGRAL MEMBRANE PROTEIN
Rv0956	purN	0.13719	7.80708	1.09976	up	0.875579	0.399121	0.999877	-5.44232	7.00752	7.37046	7.2959	7.18959	7.36357	7.5323	PROBABLE 5'-PHOSPHORIBOSYLGLYCINAMIDE FORMYLTRANSFERASE PURN (GART) (GAR TRANSFORMYLASE) (5'-PHOSPHORIBOSYLGLYCINAMIDE TRANSFORMYLASE)
Rv0957	purH	0.122309	8.84182	1.08848	up	1.23468	0.241507	0.999877	-5.10368	8.62748	8.48354	8.55423	8.67318	8.56226	8.79673	PROBABLE BIFUNCTIONAL PURINE BIOSYNTHESIS PROTEIN PURH: PHOSPHORIBOSYLAMINOIMIDAZOLECARBOXAMIDE FORMYLTRANSFERASE (AICAR TRANSFORMYLASE) (5'-PHOSPHORIBOSYL-5-AMINOIMIDAZOLE-4-CARBOXAMIDE FORMYLTRANSFERASE) + INOSINEMONOPHOSPHATE CYCLOHYDROLASE (IMP CYCLOH
Rv0958		-0.0328224	8.44444	1.02301	down	-0.317584	0.756474	0.999877	-5.75924	8.75186	8.64052	8.68457	8.68774	8.53688	8.75388	POSSIBLE MAGNESIUM CHELATASE
Rv0959		-0.0360867	7.92794	1.02533	down	-0.226469	0.824799	0.999877	-5.78362	8.20141	8.21683	8.22138	8.31716	8.08316	8.13104	hypothetical protein
Rv0960		-0.243023	5.55277	1.18347	down	-1.88899	0.0842794	0.999877	-4.28847	5.61622	5.584	5.46731	5.13307	5.30894	5.49644	hypothetical protein
Rv0961		-0.241854	8.1837	1.18251	down	-1.45732	0.171703	0.999877	-4.85078	8.61233	8.92091	9.14548	8.33863	8.73777	8.87677	PROBABLE INTEGRAL MEMBRANE PROTEIN
Rv0962c	lprP	-0.0208528	4.18729	1.01456	down	-0.179215	0.860877	0.999877	-5.79308	4.04207	4.01148	4.1305	3.90491	4.10445	4.11214	POSSIBLE LIPOPROTEIN LPRP
Rv0963c		0.0342339	4.31081	1.02401	up	0.248974	0.807757	0.999877	-5.77835	3.99807	4.21919	4.22758	4.13905	4.19747	4.21102	hypothetical protein
Rv0964c		0.0256537	5.51046	1.01794	up	0.168554	0.869067	0.999877	-5.79491	5.53353	5.57319	5.3583	5.69314	5.49333	5.35551	hypothetical protein
Rv0965c		0.14573	7.67547	1.10629	up	1.30066	0.218755	0.999877	-5.03183	7.3483	7.38414	7.30685	7.50255	7.55329	7.42064	hypothetical protein
Rv0966c		-0.0949901	8.14948	1.06806	down	-0.953242	0.360013	0.999877	-5.37714	7.96755	8.06549	8.04687	7.97765	7.99171	7.82558	hypothetical protein
Rv0967		-0.0822479	9.73218	1.05867	down	-0.412718	0.68738	0.999877	-5.72525	9.73848	10.3808	9.41311	9.6249	9.95561	9.70511	hypothetical protein
Rv0968		-0.123645	8.70142	1.08948	down	-0.65813	0.52337	0.999877	-5.59867	8.94237	9.38139	8.74764	8.82244	8.99767	8.88036	hypothetical protein
Rv0969	ctpV	-0.0707114	8.03434	1.05023	down	-0.364782	0.721873	0.999877	-5.74346	8.17806	8.3557	8.00119	8.18366	8.09141	8.04775	PROBABLE METAL CATION TRANSPORTER P-TYPE ATPASE CTPV
Rv0970		-0.0799664	7.48505	1.05699	down	-0.616218	0.549716	0.999877	-5.62415	7.22449	7.35423	7.51207	7.23705	7.23791	7.37593	PROBABLE CONSERVED INTEGRAL MEMBRANE PROTEIN
Rv0971c	echA7	-0.0623882	6.28297	1.04419	down	-0.505117	0.622986	0.999877	-5.68407	6.13274	6.35498	6.07307	6.04574	6.1351	6.19278	PROBABLE ENOYL-CoA HYDRATASE ECHA7 (ENOYL HYDRASE) (UNSATURATED ACYL-CoA HYDRATASE) (CROTONASE)
Rv0972c	fadE12	-0.0744687	7.50159	1.05297	down	-0.452875	0.659037	0.999877	-5.70833	7.62959	7.20217	6.90484	7.36673	7.05263	7.09382	PROBABLE ACYL-CoA DEHYDROGENASE FADE12
Rv0973c	accA2	0.0629231	6.70826	1.04458	up	0.302135	0.767926	0.999877	-5.76394	6.76555	6.29304	6.24976	6.86204	6.2967	6.33838	PROBABLE ACETYL-/PROPIONYL-COENZYME A CARBOXYLASE ALPHA CHAIN (ALPHA SUBUNIT) ACCA2: BIOTIN CARBOXYLASE + BIOTIN CARBOXYL CARRIER PROTEIN (BCCP)
Rv0974c	accD2	-0.0566733	6.05624	1.04006	down	-0.337391	0.741881	0.999877	-5.75287	6.17261	5.80162	5.7693	6.13048	5.69812	5.74492	PROBABLE ACETYL-/PROPIONYL-CoA CARBOXYLASE (BETA SUBUNIT) ACCD2
Rv0975c	fadE13	0.145654	5.82139	1.10623	up	0.675961	0.512387	0.999877	-5.58736	5.80737	5.60603	5.40358	6.04314	5.59473	5.61608	PROBABLE ACYL-CoA DEHYDROGENASE FADE13
Rv0976c		0.0523591	6.10472	1.03696	up	0.373582	0.715489	0.999877	-5.74028	5.98446	5.99033	5.68343	6.00703	5.76988	6.0384	hypothetical protein
Rv0977	PE_PGRS16	0.141551	8.00624	1.10309	up	0.585418	0.569541	0.999877	-5.64188	8.26636	7.89309	7.84892	8.3934	8.101	7.93862	PE-PGRS FAMILY PROTEIN
Rv0979A	rpmF	-0.153894	8.92527	1.11257	down	-0.803792	0.437765	0.999877	-5.4983	8.84047	9.37112	9.48085	8.70953	9.2482	9.27303	PROBABLE 50S RIBOSOMAL PROTEIN L32 RPMF
Rv0980c	PE_PGRS18	0.124797	5.07395	1.09035	up	0.687601	0.505292	0.999877	-5.57983	4.98988	4.83547	4.91657	5.05207	4.9332	5.13104	PE-PGRS FAMILY PROTEIN
Rv0981	mprA	-0.0743718	9.52399	1.0529	down	-0.720768	0.485401	0.999877	-5.55773	9.33498	9.13622	9.17205	9.07642	9.27081	9.0729	MYCOBACTERIAL PERSISTENCE REGULATOR MRPA (TWO COMPONENT RESPONSE TRANSCRIPTIONAL REGULATORY PROTEIN)
Rv0982	mprB	-0.120412	9.69677	1.08705	down	-1.02403	0.326812	0.999877	-5.3137	10.1353	9.91755	9.90818	9.81892	9.88481	9.89609	PROBABLE TWO COMPONENT SENSOR KINASE MPRB
Rv0983	pepD	-0.0375732	10.246	1.02639	down	-0.291693	0.7757	0.999877	-5.76698	10.3095	10.2936	10.379	10.3082	10.2078	10.3534	PROBABLE SERINE PROTEASE PEPD (SERINE PROTEINASE) (MTB32B)
Rv0984	moaB2	-0.125126	10.1753	1.0906	down	-1.10041	0.293582	0.999877	-5.24111	10.2374	10.2624	10.2405	10.1545	10.0916	10.1189	POSSIBLE PTERIN-4-ALPHA-CARBINOLAMINE DEHYDRATASE MOAB2 (PHS) (4-ALPHA-HYDROXY-TETRAHYDROPTERIN DEHYDRATASE) (PTERIN-4-A-CARBINOLAMINE DEHYDRATASE) (PHENYLALANINE HYDROXYLASE-STIMULATING PROTEIN) (PHS) (PTERIN CARBINOLAMINE DEHYDRATASE) (PCD)
Rv0985c	mscL	0.103331	8.60025	1.07425	up	0.773048	0.455041	0.999877	-5.52098	8.31687	8.25281	8.23164	8.41322	8.49211	8.20598	POSSIBLE LARGE-CONDUCTANCE ION MECHANOSENSITIVE CHANNEL MSCL
Rv0986		0.00855101	8.68105	1.00594	up	0.0416432	0.967495	0.999877	-5.80811	8.54313	8.43922	8.26839	8.35769	8.64257	8.27613	PROBABLE ADHESION COMPONENT TRANSPORT ATP-BINDING PROTEIN ABC TRANSPORTER
Rv0987		0.103809	7.97765	1.07461	up	0.786502	0.447427	0.999877	-5.51115	7.73899	7.64498	7.60121	7.74335	7.86293	7.69033	PROBABLE ADHESION COMPONENT TRANSPORT TRANSMEMBRANE PROTEIN ABC TRANSPORTER
Rv0988		-0.0353537	8.9701	1.02481	down	-0.259767	0.799621	0.999877	-5.77564	8.99244	9.21337	9.04425	8.9479	9.14322	9.05288	POSSIBLE CONSERVED EXPORTED PROTEIN
Rv0989c	grcC2	0.0287857	6.81121	1.02015	up	0.176257	0.863148	0.999877	-5.7936	5.37541	5.41685	5.50081	5.25919	5.52895	5.59129	PROBABLE POLYPRENYL-DIPHOSPHATE SYNTHASE GRCC2 (POLYPRENYL PYROPHOSPHATE SYNTHETASE)
Rv0990c		-0.0669443	4.70803	1.0475	down	-0.235168	0.8182	0.999877	-5.78164	4.4231	5.42127	4.62779	4.4086	5.39088	4.47185	hypothetical protein
Rv0991c		-0.0365407	9.00327	1.02565	down	-0.0741138	0.942189	0.999877	-5.80624	8.26741	10.0815	8.64448	8.36765	9.99253	8.52364	CONSERVED HYPOTHETICAL SERINE RICH PROTEIN
Rv0992c		-0.163622	6.08828	1.1201	down	-1.41271	0.184144	0.999877	-4.90376	6.67452	6.5786	6.43144	6.50619	6.32944	6.35806	hypothetical protein
Rv0993	galU	0.0660679	8.97824	1.04686	up	0.403267	0.694125	0.999877	-5.72901	8.50182	8.813	8.95478	8.65137	8.98062	8.8358	PROBABLE UTP--GLUCOSE-1-PHOSPHATE URIDYLYLTRANSFERASE GALU (UDP-GLUCOSE PYROPHOSPHORYLASE) (UDPGP) (ALPHA-D-GLUCOSYL-1-PHOSPHATE URIDYLYLTRANSFERASE) (URIDINE DIPHOSPHOGLUCOSE PYROPHOSPHORYLASE)
Rv0994	moeA1	0.0889095	8.88805	1.06357	up	0.746558	0.470271	0.999877	-5.53989	8.92146	8.98042	9.06142	9.01311	9.02933	9.1876	PROBABLE MOLYBDOPTERIN BIOSYNTHESIS PROTEIN MOEA1
Rv0995	rimJ	0.0134903	8.06346	1.00939	up	0.147441	0.885329	0.999877	-5.79821	7.96373	8.01382	8.01009	8.0605	7.95284	8.01476	POSSIBLE RIBOSOMAL-PROTEIN-ALANINE ACETYLTRANSFERASE RIMJ (ACETYLATING ENZYME FOR N-TERMINAL OF RIBOSOMAL PROTEIN S5)
Rv0996		0.109942	9.7335	1.07918	up	0.390298	0.703426	0.999877	-5.73404	8.55605	9.41191	9.48468	8.66195	9.33554	9.78497	PROBABLE CONSERVED TRANSMEMBRANE PROTEIN
Rv0997		0.0791707	8.26573	1.05641	up	0.342448	0.738172	0.999877	-5.75119	6.76607	7.15438	7.60404	6.73452	7.42888	7.59861	hypothetical protein
Rv0998		-0.00574173	7.33251	1.00399	down	-0.0333829	0.97394	0.999877	-5.80841	7.40554	7.45899	7.75907	7.37725	7.50166	7.72747	hypothetical protein
Rv0999		-0.0545783	6.60214	1.03856	down	-0.299919	0.769574	0.999877	-5.76459	6.368	6.83103	7.07935	6.53177	6.67694	6.90593	hypothetical protein
Rv1000c		0.0492367	6.82587	1.03472	up	0.407132	0.691363	0.999877	-5.72749	6.95155	6.98276	6.68435	6.93535	7.00055	6.83047	CONSERVED HYPOTHETICAL PROTEIN. THOUGHT TO BE REGULATED BY Rv2720|LEXA.
Rv1001	arcA	0.156667	7.25759	1.11471	up	1.09111	0.297486	0.999877	-5.25017	6.95865	7.36768	7.24021	7.32495	7.37757	7.33401	PROBABLE ARGININE DEIMINASE ARCA (ADI) (AD) (ARGININE DIHYDROLASE)
Rv1002c		0.158348	7.36352	1.11601	up	1.13058	0.281188	0.999877	-5.2113	6.69068	7.16917	7.23487	7.03235	7.3206	7.21682	CONSERVED MEMBRANE PROTEIN
Rv1003		-0.108328	6.98125	1.07798	down	-0.894028	0.389576	0.999877	-5.42727	6.61777	6.42135	6.49097	6.49367	6.38142	6.33001	hypothetical protein
Rv1004c		0.0156669	8.65739	1.01092	up	0.0810944	0.936757	0.999877	-5.80571	9.0492	8.83886	8.56869	9.16286	8.49511	8.84579	PROBABLE MEMBRANE PROTEIN
Rv1005c	pabB	-0.187626	7.5308	1.13889	down	-1.16204	0.268693	0.999877	-5.17954	8.44722	8.19949	8.05518	8.26152	7.85386	8.02364	Probable para-aminobenzoate synthase component I PABD
Rv1006		0.0122997	9.26956	1.00856	up	0.0659464	0.948549	0.999877	-5.80681	9.39951	9.7236	9.94771	9.47664	9.73618	9.89489	hypothetical protein
Rv1007c	metS	0.178704	6.88674	1.13187	up	1.30618	0.216933	0.999877	-5.0257	6.60468	6.92404	6.50365	6.96105	6.8505	6.75693	PROBABLE METHIONYL-TRNA SYNTHETASE METS (MetRS) (Methionine--tRNA ligase)
Rv1008	tatD	0.115239	5.0927	1.08315	up	0.805149	0.437013	0.999877	-5.49728	4.34311	4.6757	4.72276	4.65046	4.84355	4.59327	PROBABLE DEOXYRIBONUCLEASE TATD (YJJV PROTEIN)
Rv1009	rpfB	-0.0553158	9.27251	1.03909	down	-0.412277	0.687693	0.999877	-5.72543	9.45958	9.43976	9.68454	9.51847	9.37402	9.52544	Probable resuscitation-promoting factor rpfB
Rv1010	ksgA	-0.084651	8.3208	1.06043	down	-0.552245	0.591318	0.999877	-5.66002	8.44385	8.37244	8.77881	8.4469	8.24243	8.65182	PROBABLE DIMETHYLADENOSINE TRANSFERASE KSGA (S-adenosylmethionine-6-N', N'-adenosyl(rRNA) dimethyltransferase) (16S rRNA dimethylase) (High level kasugamycin resistance protein ksgA) (Kasugamycin dimethyltransferase)
Rv1011	ispE	0.0605641	7.67887	1.04287	up	0.471183	0.646294	0.999877	-5.70012	7.95291	8.0106	8.07219	8.13296	7.9402	8.14423	Probable 4-diphosphocytidyl-2-C-methyl-D-erythritol kinase ISPE (CMK) (4-(cytidine-5'-diphospho)-2-C-methyl-D-erythritol kinase)
Rv1012		0.0797954	5.40507	1.05687	up	0.586279	0.568981	0.999877	-5.64139	5.03166	5.32342	5.38311	5.20318	5.33645	5.43795	hypothetical protein
Rv1013	pks16	0.239774	10.0581	1.18081	up	1.33541	0.207493	0.999877	-4.99291	10.1109	10.1922	10.1575	10.4042	10.5308	10.245	PUTATIVE POLYKETIDE SYNTHASE PKS16
Rv1014c	pth	0.0840129	6.19765	1.05996	up	0.482433	0.638522	0.999877	-5.69491	5.49696	5.74604	6.0192	5.52323	5.99169	5.99933	PROBABLE PEPTIDYL-TRNA HYDROLASE PTH
Rv1015c	rplY	0.0586728	8.97657	1.04151	up	0.39613	0.699237	0.999877	-5.7318	8.56497	8.69834	8.92896	8.55823	8.96226	8.84779	PROBABLE 50S RIBOSOMAL PROTEIN L25 RPLY
Rv1016c	lpqT	0.0389068	8.67783	1.02734	up	0.320282	0.754481	0.999877	-5.75839	8.40643	8.61886	8.72543	8.49181	8.5491	8.82653	PROBABLE CONSERVED LIPOPROTEIN LPQT
Rv1017c	prsA	0.0561729	10.2421	1.0397	up	0.466002	0.649889	0.999877	-5.70247	9.87457	10.1553	10.2715	10.2206	10.0806	10.1687	PROBABLE RIBOSE-PHOSPHATE PYROPHOSPHOKINASE PRSA (Phosphoribosyl pyrophosphate synthetase) (PRPP synthetase)
Rv1018c	glmU	0.0284208	8.73224	1.0199	up	0.244199	0.811365	0.999877	-5.77951	8.72199	8.72875	8.83681	8.77976	8.7653	8.82775	Probable UDP-N-acetylglucosamine pyrophosphorylase glmU
Rv1019		-0.13594	7.76102	1.09881	down	-0.917607	0.377608	0.999877	-5.40764	8.40257	8.5127	8.19427	8.25192	8.15199	8.29781	PROBABLE TRANSCRIPTIONAL REGULATORY PROTEIN (PROBABLY TETR-FAMILY)
Rv1020	mfd	-0.093277	7.41364	1.06679	down	-0.792251	0.444199	0.999877	-5.50691	7.70481	7.70049	7.58479	7.62544	7.56155	7.52328	PROBABLE TRANSCRIPTION-REPAIR COUPLING FACTOR MFD (TRCF)
Rv1021		0.0885138	7.36506	1.06327	up	0.603376	0.557934	0.999877	-5.63164	7.55414	7.33715	7.54491	7.6015	7.65437	7.44587	hypothetical protein
Rv1022	lpqU	-0.0366632	7.98927	1.02574	down	-0.270534	0.791528	0.999877	-5.77283	8.07127	8.33673	8.01625	8.11034	8.23347	7.97045	PROBABLE CONSERVED LIPOPROTEIN LPQU
Rv1023	eno	0.0650464	9.45026	1.04612	up	0.613391	0.551519	0.999877	-5.62581	9.36038	9.44146	9.22498	9.46993	9.46158	9.29045	PROBABLE ENOLASE ENO
Rv1024		0.112446	8.82714	1.08106	up	1.1687	0.266105	0.999877	-5.17273	8.52344	8.61665	8.515	8.72755	8.59809	8.66679	POSSIBLE CONSERVED MEMBRANE PROTEIN
Rv1025		-0.0376835	8.04257	1.02646	down	-0.243425	0.811951	0.999877	-5.77969	7.95789	8.40994	8.41567	8.0709	8.18178	8.41779	hypothetical protein
Rv1026		-0.0644146	7.23634	1.04566	down	-0.386109	0.706442	0.999877	-5.73563	7.37896	7.52662	7.65203	7.43937	7.44006	7.48495	hypothetical protein
Rv1027c	kdpE	0.0155053	6.74274	1.01081	up	0.101629	0.920796	0.999877	-5.80385	7.05941	6.83864	6.59506	7.05037	6.80883	6.68042	PROBABLE TRANSCRIPTIONAL REGULATORY PROTEIN KDPE
Rv1028c	kdpD	-0.0484015	6.25901	1.03412	down	-0.3437	0.737254	0.999877	-5.75077	6.70347	6.58688	6.18064	6.53526	6.36207	6.42846	PROBABLE SENSOR PROTEIN KDPD
Rv1028A	kdpF	0.0615165	5.99254	1.04356	up	0.452903	0.659017	0.999877	-5.70832	5.2301	5.29832	5.36448	5.40849	5.25291	5.41604	Probable membrane protein kdpF
Rv1028A	kdpF	0.341549	6.47018	1.26712	up	2.68418	0.0204814	0.999877	-3.10373	5.39254	5.79775	5.71571	6.06331	5.82683	6.0405	Probable membrane protein kdpF
Rv1029	kdpA	0.181227	6.01131	1.13385	up	1.64344	0.127243	0.999877	-4.61857	5.55609	5.62645	5.57276	5.8086	5.82962	5.66076	Probable Potassium-transporting ATPase A chain KDPA (Potassium-translocating ATPase A chain) (ATP phosphohydrolase [potassium-transporting] A chain) (Potassium binding and translocating subunit A)
Rv1030	kdpB	0.00979727	6.97963	1.00681	up	0.0789884	0.938395	0.999877	-5.80587	6.63356	6.46529	6.79078	6.64214	6.63197	6.6449	Probable Potassium-transporting P-type ATPase B chain KDPB (Potassium-translocating ATPase B chain) (ATP phosphohydrolase [potassium-transporting] B chain) (Potassium binding and translocating subunit B)
Rv1031	kdpC	-0.11841	6.99441	1.08554	down	-0.826476	0.425296	0.999877	-5.48107	7.16101	7.38882	7.26957	6.96347	7.24837	7.25232	Probable Potassium-transporting ATPase C chain KDPC (Potassium-translocating ATPase C chain) (ATP phosphohydrolase [potassium-transporting] C chain) (Potassium binding and translocating subunit C)
Rv1032c	trcS	0.217178	7.12041	1.16246	up	1.14972	0.273535	0.999877	-5.19206	6.83628	6.41658	7.11319	6.80888	6.88259	7.32611	TWO COMPONENT SENSOR HISTIDINE KINASE TRCS
Rv1033c	trcR	0.0811526	8.08664	1.05786	up	0.260544	0.799036	0.999877	-5.77544	7.34245	7.38844	8.05466	7.33286	7.70351	7.99263	TWO COMPONENT TRANSCRIPTIONAL REGULATOR TRCR
Rv1035c		-0.0075833	5.77908	1.00527	down	-0.043843	0.965779	0.999877	-5.80801	5.42378	5.69768	5.91881	5.50408	5.73187	5.78157	PROBABLE TRANSPOSASE (FRAGMENT)
Rv1036c		-0.162666	6.26528	1.11935	down	-0.847591	0.413904	0.999877	-5.46465	5.76064	6.25271	6.50224	5.66339	6.20688	6.15732	PROBABLE IS1560 TRANSPOSASE (FRAGMENT)
Rv1037c	esxI	-0.11207	12.8108	1.08078	down	-0.666226	0.518367	0.999877	-5.59357	13.2783	13.0719	13.1528	13.1307	13.0259	13.0101	PUTATIVE ESAT-6 LIKE PROTEIN ESXI (ESAT-6 LIKE PROTEIN 1)
Rv1038c	esxJ	-0.0252293	13.3935	1.01764	down	-0.203125	0.842575	0.999877	-5.78856	13.791	13.5918	13.5283	13.6885	13.6003	13.5466	ESAT-6 LIKE PROTEIN ESXJ (ESAT-6 LIKE PROTEIN 2)
Rv1039c	PPE15	0.129478	5.5686	1.0939	up	0.507235	0.621545	0.999877	-5.68303	5.72016	5.64735	5.50083	6.07433	5.39573	5.78671	PPE FAMILY PROTEIN
Rv1040c	PE8	0.131741	4.7472	1.09562	up	1.11024	0.289501	0.999877	-5.23147	5.00758	5.0554	5.0718	5.27587	4.94563	5.3085	PE FAMILY PROTEIN
Rv1041c		-0.110831	9.71959	1.07985	down	-0.602202	0.558689	0.999877	-5.63232	9.50092	9.95373	9.94391	9.27974	9.86533	9.92099	PROBABLE IS LIKE-2 TRANSPOSASE
Rv1042c		-0.0532578	10.5449	1.03761	down	-0.268187	0.79329	0.999877	-5.77345	10.2456	10.8533	10.7986	10.1185	10.7873	10.8318	PROBABLE IS LIKE-2 TRANSPOSASE
Rv1043c		0.00330162	7.21063	1.00229	up	0.0124154	0.990306	0.999877	-5.80889	6.47657	7.0191	7.23946	6.41301	7.09618	7.23583	hypothetical protein
Rv1044		0.0867378	4.51761	1.06197	up	0.752092	0.467063	0.999877	-5.53599	4.47027	4.57191	4.44356	4.51351	4.72142	4.51102	hypothetical protein
Rv1045		0.0218394	5.27146	1.01525	up	0.144044	0.887951	0.999877	-5.7987	4.99582	5.14446	5.25134	4.94591	5.28664	5.22459	hypothetical protein
Rv1046c		-0.095702	10.7699	1.06859	down	-0.853848	0.410568	0.999877	-5.45971	10.9131	10.9631	10.897	10.61	10.94	10.9361	hypothetical protein
Rv1047		-0.178314	7.94141	1.13156	down	-0.293447	0.774392	0.999877	-5.76648	7.75559	7.70419	8.79437	7.74339	7.61707	8.35875	PROBABLE TRANSPOSASE
Rv1048c		-0.0863858	5.37711	1.06171	down	-0.247793	0.80865	0.999877	-5.77863	5.18848	5.99621	4.98101	5.10335	5.86509	4.93808	hypothetical protein
Rv1049		0.0376673	6.15145	1.02645	up	0.135778	0.894337	0.999877	-5.79984	5.89154	5.64951	5.49953	5.86619	5.75271	5.53468	PROBABLE TRANSCRIPTIONAL REPRESSOR PROTEIN
Rv1050		0.11446	4.8201	1.08257	up	0.846925	0.41426	0.999877	-5.46517	4.36114	4.33647	4.09584	4.4778	4.46384	4.19519	PROBABLE OXIDOREDUCTASE
Rv1051c		0.136852	4.12998	1.0995	up	1.29137	0.221848	0.999877	-5.04211	4.12764	3.97674	3.92222	4.24948	4.11225	4.07542	hypothetical protein
Rv1052		-0.370426	7.6469	1.29273	down	-2.29138	0.0416414	0.999877	-3.70464	7.95659	8.00869	7.80443	7.27654	7.65557	7.72633	hypothetical protein
Rv1053c		-0.089747	4.61508	1.06418	down	-0.482181	0.638695	0.999877	-5.69503	4.55225	4.49601	4.9021	4.54214	4.39443	4.74457	hypothetical protein
Rv1054		-0.0717644	8.5236	1.051	down	-0.362969	0.723191	0.999877	-5.7441	8.44574	8.54547	9.03724	8.4458	8.44555	8.9218	PROBABLE INTEGRASE (FRAGMENT)
Rv1055		-0.0582369	9.06769	1.04119	down	-0.62485	0.544229	0.999877	-5.61903	8.75769	8.79762	8.84877	8.72411	8.8527	8.65256	POSSIBLE INTEGRASE (FRAGMENT)
Rv1056		-0.0816047	7.25664	1.05819	down	-0.470744	0.646599	0.999877	-5.70032	7.4061	7.51639	7.39021	7.38226	7.34471	7.34091	hypothetical protein
Rv1057		-0.290811	5.27957	1.22333	down	-1.56517	0.144543	0.999877	-4.71832	5.86343	5.44613	5.09133	5.23377	5.09993	5.19477	hypothetical protein
Rv1058	fadD14	0.284968	6.81968	1.21838	up	1.28141	0.225206	0.999877	-5.05308	6.61831	6.54157	6.3088	6.82115	6.81772	6.6847	PROBABLE MEDIUM CHAIN FATTY-ACID-CoA LIGASE FADD14 (FATTY-ACID-CoA SYNTHETASE) (FATTY-ACID-COA SYNTHASE)
Rv1059		0.0878114	8.34176	1.06276	up	0.675027	0.512959	0.999877	-5.58796	7.84746	7.87739	7.82283	7.85335	8.12353	7.83424	hypothetical protein
Rv1060		0.0613494	8.40369	1.04344	up	0.30363	0.766815	0.999877	-5.76349	7.61812	8.37038	8.50041	8.13295	8.27416	8.26584	hypothetical protein
Rv1061		-0.0933463	6.92977	1.06684	down	-0.756142	0.464724	0.999877	-5.53312	6.7493	7.07188	6.89651	6.81025	6.94272	6.68467	hypothetical protein
Rv1062		-0.0375541	5.8164	1.02637	down	-0.314199	0.758978	0.999877	-5.76028	5.68283	5.84081	5.93538	5.71529	5.82889	5.80218	hypothetical protein
Rv1063c		-0.00417367	7.09973	1.0029	down	-0.0301622	0.976453	0.999877	-5.80851	7.65722	7.72672	7.27884	7.59656	7.58844	7.46527	hypothetical protein
Rv1064c	lpqV	-0.0645896	6.18318	1.04579	down	-0.313816	0.759262	0.999877	-5.7604	6.473	6.05874	5.90538	6.27218	5.93148	6.0397	POSSIBLE LIPOPROTEIN LPQV
Rv1065		-0.110996	8.07666	1.07997	down	-0.680227	0.509781	0.999877	-5.58461	8.8286	8.60003	8.60949	8.77247	8.38977	8.54289	hypothetical protein
Rv1066		-0.155353	6.84094	1.11369	down	-0.934771	0.369059	0.999877	-5.39307	7.79162	7.70177	7.45736	7.70149	7.3208	7.4624	hypothetical protein
Rv1067c	PE_PGRS19	-0.221759	6.09441	1.16615	down	-0.91139	0.380739	0.999877	-5.41286	5.96792	6.09288	5.36484	6.06755	5.29881	5.394	PE-PGRS FAMILY PROTEIN
Rv1068c	PE_PGRS20	-0.0470644	4.78448	1.03316	down	-0.383284	0.708478	0.999877	-5.73669	4.56224	4.81061	4.55744	4.75088	4.47529	4.56294	PE-PGRS FAMILY PROTEIN
Rv1069c		0.270858	8.36733	1.20653	up	2.48579	0.0293591	0.999877	-3.40976	7.75292	7.75212	7.65685	8.12799	7.89956	7.94691	hypothetical protein
Rv1070c	echA8	0.29743	8.8458	1.22895	up	1.80489	0.0972346	0.999877	-4.40423	8.13602	8.1159	7.73707	8.29092	8.51369	8.07667	PROBABLE ENOYL-CoA HYDRATASE ECHA8 (ENOYL HYDRASE) (UNSATURATED ACYL-CoA HYDRATASE) (CROTONASE)
Rv1071c	echA9	0.117992	8.28246	1.08522	up	0.757444	0.463974	0.999877	-5.53219	7.70516	7.66508	7.46663	7.83638	7.78148	7.57297	POSSIBLE ENOYL-CoA HYDRATASE ECHA9 (ENOYL HYDRASE) (UNSATURATED ACYL-CoA HYDRATASE) (CROTONASE)
Rv1072		-0.0405432	11.9688	1.0285	down	-0.35316	0.730337	0.999877	-5.74754	12.1771	12.4652	12.2895	12.1183	12.4416	12.2503	PROBABLE CONSERVED TRANSMEMBRANE PROTEIN
Rv1073		-0.156692	8.89454	1.11473	down	-1.10392	0.29212	0.999877	-5.23767	9.22951	9.43142	9.60895	9.03788	9.36766	9.39426	hypothetical protein
Rv1074c	fadA3	0.00285776	9.8526	1.00198	up	0.0238426	0.981386	0.999877	-5.80868	9.93742	9.9705	10.1451	9.90633	10.0793	10.0759	PROBABLE BETA-KETOACYL CoA THIOLASE FADA3
Rv1075c		0.136666	6.40217	1.09936	up	0.492455	0.631635	0.999877	-5.69018	5.93319	5.29051	4.81949	5.79987	5.42697	5.22634	CONSERVED EXPORTED PROTEIN
Rv1076	lipU	0.142005	6.87434	1.10344	up	0.333559	0.744696	0.999877	-5.75413	6.03492	5.81606	5.59093	5.8148	6.10715	5.94598	POSSIBLE LIPASE LIPU
Rv1077	cbs	-0.0257377	7.9381	1.018	down	-0.238975	0.815317	0.999877	-5.78075	8.19376	8.09591	7.94334	8.06461	8.05242	8.03875	Probable cystathionine beta-synthase CBS (Serine sulfhydrase) (Beta-thionase) (Hemoprotein H-450)
Rv1078	pra	0.164929	11.7547	1.12111	up	1.32716	0.21012	0.999877	-5.00221	11.658	11.8329	11.7137	11.9963	11.9215	11.7815	Probable Proline-rich antigen homolog pra
Rv1079	metB	0.0852174	8.84719	1.06085	up	0.575597	0.575942	0.999877	-5.64735	9.06312	9.50434	9.30075	9.35507	9.45002	9.31878	PROBABLE CYSTATHIONINE GAMMA-SYNTHASE METB (CGS) (O-SUCCINYLHOMOSERINE [THIOL]-LYASE)
Rv1080c	greA	-0.00613552	11.1644	1.00426	down	-0.0326449	0.974516	0.999877	-5.80844	11.0208	11.1962	11.1715	10.9142	11.1591	11.2968	PROBABLE TRANSCRIPTION ELONGATION FACTOR GREA (Transcript cleavage factor greA)
Rv1081c		0.0140478	7.35498	1.00978	up	0.106146	0.91729	0.999877	-5.80339	7.29416	7.3345	7.59314	7.38802	7.43435	7.44157	PROBABLE CONSERVED MEMBRANE PROTEIN
Rv1082	mca	0.0504964	9.27332	1.03562	up	0.469817	0.647241	0.999877	-5.70074	9.26885	9.04907	9.07961	9.18375	9.25652	9.10874	Mycothiol conjugate amidase Mca (Mycothiol S-conjugate amidase)
Rv1083		-0.0580203	9.15602	1.04104	down	-0.37866	0.711816	0.999877	-5.73841	9.20146	9.13951	8.85468	9.17314	8.92446	8.92399	hypothetical protein
Rv1084		-0.291312	6.50572	1.22375	down	-1.8279	0.0935212	0.999877	-4.37282	7.01201	6.84032	6.54507	6.81025	6.42606	6.28714	hypothetical protein
Rv1085c		0.00280988	8.08383	1.00195	up	0.0232314	0.981863	0.999877	-5.8087	7.68411	8.00169	7.99408	7.7513	7.93193	8.00508	POSSIBLE HEMOLYSIN-LIKE PROTEIN
Rv1086		-0.0972576	6.72093	1.06974	down	-0.654843	0.525409	0.999877	-5.60072	7.1853	7.35905	7.08436	7.10882	7.1057	7.12241	SHORT (C15) CHAIN Z-ISOPRENYL DIPHOSPHATE SYNTHASE (Z-FPP SYNTHASE) (Z-FARNESYL DIPHOSPHATE SYNTHASE) (Z-FPP SYNTHETASE) (Z-FARNESYL DIPHOSPHATE SYNTHETASE) (GERANYLTRANSTRANSFERASE) (FARNESYL PYROPHOSPHATE SYNTHETASE)
Rv1087	PE_PGRS21	-0.119275	7.29132	1.08619	down	-0.513491	0.617299	0.999877	-5.67994	7.71634	7.7108	7.13647	7.76699	7.19299	7.2458	PE-PGRS FAMILY PROTEIN
Rv1087A		0.112959	3.87837	1.08144	up	0.617473	0.548916	0.999877	-5.62341	3.79782	3.68469	3.64281	3.89427	3.80923	3.76069	hypothetical protein
Rv1088	PE9	0.106631	4.97589	1.07671	up	0.47214	0.645632	0.999877	-5.69968	4.74025	3.99647	4.47787	4.5902	4.37449	4.56979	PE FAMILY PROTEIN
Rv1089	PE10	0.0878245	5.00288	1.06277	up	0.570654	0.579179	0.999877	-5.65007	4.6151	4.48414	4.54291	4.81945	4.57565	4.51053	PE FAMILY PROTEIN
Rv1090	celA2b	0.0515154	5.71429	1.03635	up	0.376611	0.713298	0.999877	-5.73917	5.614	5.73475	5.55622	5.72049	5.69549	5.64353	PROBABLE CELLULASE CELA2B (ENDO-1,4-BETA-GLUCANASE) (ENDOGLUCANASE) (CARBOXYMETHYL CELLULASE)
Rv1091	PE_PGRS22	-0.152758	7.41114	1.11169	down	-0.871437	0.401286	0.999877	-5.44567	7.3154	7.33802	7.1771	7.34817	7.10033	6.92374	PE-PGRS FAMILY PROTEIN
Rv1092c	coaA	0.0324094	8.54856	1.02272	up	0.232433	0.820273	0.999877	-5.78227	8.44021	8.48753	8.40672	8.38859	8.47326	8.56984	Probable pantothenate kinase coaA (Pantothenic acid kinase)
Rv1093	glyA1	-0.0324736	10.2641	1.02276	down	-0.343973	0.737054	0.999877	-5.75068	10.0338	10.1868	10.1404	9.98561	10.1197	10.1583	Probable Serine hydroxymethyltransferase 1 glyA1
Rv1094	desA2	-0.0652842	11.8782	1.04629	down	-0.23027	0.821914	0.999877	-5.78276	12.1516	12.4136	12.4422	12.0048	12.3327	12.4741	POSSIBLE ACYL-[ACYL-CARRIER PROTEIN] DESATURASE DESA2 (ACYL-[ACP] DESATURASE) (STEAROYL-ACP DESATURASE)
Rv1095	phoH2	-0.094979	10.7345	1.06805	down	-0.474648	0.643895	0.999877	-5.69853	10.8748	11.1988	11.2363	10.8343	10.9147	11.276	PROBABLE PHOH-LIKE PROTEIN PHOH2 (PHOSPHATE STARVATION-INDUCIBLE PROTEIN PSIH)
Rv1096		0.0302548	9.32661	1.02119	up	0.213027	0.835024	0.999877	-5.78653	8.64551	8.87669	9.02587	8.67023	8.91539	9.05321	POSSIBLE GLYCOSYL HYDROLASE
Rv1097c		0.144663	9.31899	1.10547	up	1.23172	0.242569	0.999877	-5.10684	8.92358	9.03017	9.33397	9.1069	9.28323	9.33158	PROBABLE MEMBRANE GLYCINE AND PROLINE RICH PROTEIN
Rv1098c	fum	0.102668	9.67091	1.07376	up	0.900163	0.386437	0.999877	-5.4222	9.28311	9.41717	9.55038	9.47562	9.50125	9.5818	PROBABLE FUMARASE FUM (Fumarate hydratase)
Rv1099c		0.12595	9.31008	1.09123	up	0.985327	0.344676	0.999877	-5.34885	8.52888	8.87576	8.88247	8.85216	8.86705	8.94576	hypothetical protein
Rv1100		-0.128396	8.83547	1.09308	down	-1.02202	0.327723	0.999877	-5.31555	9.16809	9.32988	8.99028	9.09671	9.03783	8.96852	hypothetical protein
Rv1101c		-0.0918632	8.29707	1.06575	down	-0.866576	0.403837	0.999877	-5.44957	8.58478	8.32805	8.31387	8.41252	8.30307	8.23552	CONSERVED MEMBRANE PROTEIN
Rv1102c		0.0492874	9.84042	1.03475	up	0.360149	0.725242	0.999877	-5.7451	9.75776	9.68176	9.4951	9.55748	9.87874	9.64627	hypothetical protein
Rv1103c		-0.00262645	10.209	1.00182	down	-0.016689	0.98697	0.999877	-5.80883	10.1628	10.3858	10.0466	10.0971	10.2772	10.2131	hypothetical protein
Rv1104		0.176139	7.14051	1.12986	up	1.52677	0.153755	0.999877	-4.76616	6.77036	6.80033	7.09626	7.00799	7.10522	7.08216	POSSIBLE PARA-NITROBENZYL ESTERASE (FRAGMENT)
Rv1105		0.073987	4.03388	1.05262	up	0.484276	0.637253	0.999877	-5.69405	3.90771	4.07274	3.8534	4.01127	3.98995	4.05458	POSSIBLE PARA-NITROBENZYL ESTERASE (FRAGMENT)
Rv1106c		-0.0264336	8.06423	1.01849	down	-0.20461	0.841442	0.999877	-5.78827	7.72923	7.60715	7.67755	7.76849	7.48939	7.67674	PROBABLE CHOLESTEROL DEHYDROGENASE
Rv1107c	xseB	-0.105288	9.88227	1.07571	down	-0.884697	0.394384	0.999877	-5.43492	9.87614	9.70942	9.78862	9.71738	9.52411	9.81682	PROBABLE EXODEOXYRIBONUCLEASE VII (SMALL SUBUNIT) XSEA (EXONUCLEASE VII SMALL SUBUNIT)
Rv1108c	xseA	0.0409355	9.09765	1.02878	up	0.280965	0.783712	0.999877	-5.77	9.10557	8.88651	8.92855	9.22232	8.80691	9.0142	PROBABLE EXODEOXYRIBONUCLEASE VII (LARGE SUBUNIT) XSEA (EXONUCLEASE VII LARGE SUBUNIT)
Rv1109c		-0.0453808	11.7883	1.03196	down	-0.393057	0.701443	0.999877	-5.73298	12.0561	11.8226	11.7283	11.9206	11.7397	11.8106	hypothetical protein
Rv1110	lytB2	-0.201115	9.01391	1.14959	down	-1.6011	0.136362	0.999877	-4.67289	9.48174	9.58286	9.5064	9.30766	9.33158	9.32842	PROBABLE LYTB-RELATED PROTEIN LYTB2
Rv1111c		0.247546	9.46	1.18719	up	1.81221	0.0960386	0.999877	-4.39426	8.34685	8.61513	8.75184	8.6558	8.88913	8.91153	hypothetical protein
Rv1112		0.0416524	5.21489	1.02929	up	0.164869	0.8719	0.999877	-5.79552	4.45581	4.8428	4.83593	4.78651	4.76089	4.71209	Probable GTP binding protein
Rv1113		0.0123237	8.39701	1.00858	up	0.105032	0.918154	0.999877	-5.8035	8.02571	8.02518	8.10634	8.04547	8.02536	8.12337	hypothetical protein
Rv1114		0.031084	7.33394	1.02178	up	0.23703	0.81679	0.999877	-5.78121	6.76213	6.83261	6.93873	6.73642	7.02914	6.86116	hypothetical protein
Rv1115		-0.0427895	6.11801	1.0301	down	-0.216806	0.832146	0.999877	-5.78573	5.84703	5.51976	5.53474	5.57292	5.5799	5.62035	POSSIBLE EXPORTED PROTEIN
Rv1116		-0.0365294	4.70253	1.02564	down	-0.262763	0.797367	0.999877	-5.77487	4.68687	4.65673	5.02437	4.57694	4.67489	5.00654	hypothetical protein
Rv1116A		-0.0893429	8.66897	1.06389	down	-0.880077	0.396779	0.999877	-5.43868	9.13629	9.11065	9.14586	9.01089	9.00327	9.11061	CONSERVED HYPOTHETICAL PROTEIN (FRAGMENT)
Rv1117		-0.123291	9.34952	1.08922	down	-0.748054	0.469402	0.999877	-5.53884	8.9073	9.27463	9.00239	8.83396	8.99028	8.99019	hypothetical protein
Rv1118c		0.00802274	8.03168	1.00558	up	0.0663666	0.948222	0.999877	-5.80678	7.91941	7.97073	8.14546	7.92097	7.96733	8.17136	hypothetical protein
Rv1119c		0.0442714	4.26184	1.03116	up	0.326368	0.74999	0.999877	-5.75646	3.95625	4.16424	4.32447	4.15447	4.14014	4.28318	hypothetical protein
Rv1119c		0.156204	4.26742	1.11435	up	0.72759	0.48137	0.999877	-5.55306	4.09667	4.21927	4.28915	4.37572	4.38711	4.31088	hypothetical protein
Rv1120c		0.00916111	4.62337	1.00637	up	0.0879236	0.931445	0.999877	-5.80514	4.59208	4.60597	4.54877	4.61364	4.58706	4.57361	hypothetical protein
Rv1121	zwf1	-0.0913125	7.98711	1.06534	down	-0.519334	0.613345	0.999877	-5.67703	8.0331	8.24998	8.43531	8.02115	8.05122	8.37209	PROBABLE GLUCOSE-6-PHOSPHATE 1-DEHYDROGENASE ZWF1 (G6PD)
Rv1122	gnd2	-0.0483718	9.1458	1.0341	down	-0.388351	0.704827	0.999877	-5.73478	9.01908	9.13444	9.15566	9.03026	8.95526	9.17855	PROBABLE 6-PHOSPHOGLUCONATE DEHYDROGENASE, DECARBOXYLATING GND2
Rv1123c	bpoB	0.00119526	7.3367	1.00083	up	0.0114633	0.99105	0.999877	-5.8089	7.16495	7.4234	7.20674	7.34559	7.26111	7.19196	POSSIBLE PEROXIDASE BPOB (NON-HAEM PEROXIDASE)
Rv1124	ephC	0.0505857	7.1498	1.03569	up	0.343823	0.737164	0.999877	-5.75073	6.33122	6.4514	6.6761	6.72856	6.52935	6.35256	PROBABLE EPOXIDE HYDROLASE EPHC (EPOXIDE HYDRATASE)
Rv1125		0.0229268	5.06186	1.01602	up	0.152154	0.881693	0.999877	-5.79751	4.56887	4.85369	4.80418	4.71679	4.73415	4.84457	hypothetical protein
Rv1126c		-0.0432941	8.11358	1.03046	down	-0.478163	0.641467	0.999877	-5.6969	8.00698	7.97505	7.96272	7.96022	7.91791	7.93673	hypothetical protein
Rv1127c	ppdK	-0.0192181	7.49792	1.01341	down	-0.149534	0.883714	0.999877	-5.7979	7.5817	7.3839	7.37037	7.59702	7.33727	7.34403	PROBABLE PYRUVATE, PHOSPHATE DIKINASE PPDK
Rv1128c		-0.161296	6.68492	1.11829	down	-0.792458	0.444083	0.999877	-5.50675	5.40196	5.93515	6.03752	5.27742	5.87439	5.73894	hypothetical protein
Rv1129c		0.0259065	5.68884	1.01812	up	0.0691559	0.94605	0.999877	-5.8066	4.7468	3.85471	3.81603	4.3861	4.16107	3.94809	PROBABLE TRANSCRIPTIONAL REGULATOR PROTEIN
Rv1130		-0.155662	8.82104	1.11393	down	-0.22189	0.828279	0.999877	-5.78463	8.22404	5.85435	5.07551	7.5676	5.86803	5.25129	hypothetical protein
Rv1131	gltA1	0.0454735	8.00773	1.03202	up	0.0948829	0.926036	0.999877	-5.80451	6.56149	4.90365	4.71442	6.41626	5.18735	4.71238	PROBABLE CITRATE SYNTHASE I GLTA1
Rv1132		0.218825	9.07013	1.16379	up	1.23099	0.242832	0.999877	-5.10762	8.19065	8.11664	8.42279	8.52132	8.23272	8.63252	CONSERVED MEMBRANE PROTEIN
Rv1133c	metE	0.0288249	11.7085	1.02018	up	0.14941	0.88381	0.999877	-5.79792	11.7119	11.9545	11.9788	11.8948	11.7371	12.0997	PROBABLE 5-METHYLTETRAHYDROPTEROYLTRIGLUTAMATE--HOMOCYSTEINE METHYLTRANSFERASE METE (methionine synthase, vitamin-B12 independent isozyme)
Rv1134		-0.10158	5.84543	1.07295	down	-0.391897	0.702277	0.999877	-5.73343	6.52699	6.03001	5.94157	6.25172	6.10158	5.84052	hypothetical protein
Rv1135c	PPE16	0.167986	9.82775	1.12349	up	0.671241	0.515281	0.999877	-5.59038	9.87199	8.98874	9.17099	9.93083	9.35558	9.24927	PPE FAMILY PROTEIN
Rv1135A		0.0163522	3.96646	1.0114	up	0.179319	0.860798	0.999877	-5.79306	3.82232	3.90966	3.85873	3.93318	3.85242	3.85416	POSSIBLE ACETYL-CoA ACETYLTRANSFERASE (ACETOACETYL-CoA THIOLASE)
Rv1136		0.0779225	5.4634	1.0555	up	0.496762	0.628687	0.999877	-5.68812	5.50879	5.40804	5.42561	5.52817	5.71107	5.33697	POSSIBLE ENOYL-CoA HYDRATASE
Rv1137c		0.06303	6.57567	1.04466	up	0.388618	0.704635	0.999877	-5.73468	7.27734	6.83023	7.07732	7.20055	6.93674	7.23669	hypothetical protein
Rv1138c		-0.0384173	6.88325	1.02699	down	-0.286403	0.779648	0.999877	-5.76849	7.78057	7.48611	7.52409	7.74443	7.45299	7.47811	POSSIBLE OXIDOREDUCTASE
Rv1139c		0.0899202	6.72374	1.06431	up	0.64732	0.530094	0.999877	-5.60539	7.57403	7.44119	7.43565	7.60152	7.5023	7.61682	CONSERVED HYPOTHETICAL MEMBRANE PROTEIN
Rv1140		0.0121393	8.11299	1.00845	up	0.0802404	0.937421	0.999877	-5.80578	8.08491	8.43266	8.54714	8.27709	8.39883	8.4252	PROBABLE INTEGRAL MEMBRANE PROTEIN
Rv1141c	echA11	0.0661045	6.98301	1.04689	up	0.566505	0.581903	0.999877	-5.65234	6.63073	6.42435	6.56149	6.62337	6.60566	6.58586	PROBABLE ENOYL-CoA HYDRATASE ECHA11 (ENOYL HYDRASE) (UNSATURATED ACYL-CoA HYDRATASE) (CROTONASE)
Rv1142c	echA10	0.0111805	7.99114	1.00778	up	0.0510533	0.960156	0.999877	-5.80767	7.92162	7.76401	7.51704	7.66776	7.52784	8.0406	PROBABLE ENOYL-CoA HYDRATASE ECHA10 (ENOYL HYDRASE) (UNSATURATED ACYL-CoA HYDRATASE) (CROTONASE)
Rv1143	mcr	0.0125991	7.90897	1.00877	up	0.0754234	0.94117	0.999877	-5.80615	7.77866	7.95151	8.2545	7.96823	7.79676	8.25749	PROBABLE ALPHA-METHYLACYL-CoA RACEMASE MCR (2-methylacyl-CoA racemase) (2-arylpropionyl-CoA epimerase )
Rv1144		-0.00115962	7.01476	1.0008	down	-0.00590689	0.995388	0.999877	-5.80895	7.02591	7.06836	7.25443	7.04647	7.03436	7.26439	PROBABLE SHORT-CHAIN TYPE DEHYDROGENASE/REDUCTASE
Rv1145	mmpL13a	0.0125102	5.90761	1.00871	up	0.0707874	0.944779	0.999877	-5.80648	5.87109	5.45782	5.6433	5.94609	5.42444	5.6392	PROBABLE CONSERVED TRANSMEMBRANE TRANSPORT PROTEIN MMPL13A
Rv1146	mmpL13b	-0.114598	4.40285	1.08267	down	-0.925363	0.373728	0.999877	-5.40108	4.60692	4.54466	4.37095	4.46319	4.40245	4.31309	PROBABLE CONSERVED TRANSMEMBRANE TRANSPORT PROTEIN MMPL13B
Rv1147		-0.0268	6.01441	1.01875	down	-0.110721	0.913741	0.999877	-5.80289	6.02025	5.71035	5.99455	6.01343	5.529	6.10232	hypothetical protein
Rv1148c		0.101229	8.26636	1.07269	up	0.742431	0.472672	0.999877	-5.54278	8.37029	8.21533	8.09198	8.35078	8.17763	8.45288	hypothetical protein
Rv1148c		0.0970737	7.44584	1.0696	up	0.952516	0.360365	0.999877	-5.37777	7.58324	7.61055	7.41378	7.69041	7.56406	7.64432	hypothetical protein
Rv1151c		0.122867	6.1736	1.0889	up	0.97326	0.350388	0.999877	-5.35958	5.84303	5.86806	5.59226	5.86701	5.94307	5.86187	PROBABLE TRANSCRIPTIONAL REGULATORY PROTEIN
Rv1152		-0.121565	8.79201	1.08791	down	-0.536026	0.602122	0.999877	-5.66852	8.52782	8.82954	8.46746	8.09613	8.79037	8.57363	PROBABLE TRANSCRIPTIONAL REGULATORY PROTEIN
Rv1153c	omt	-0.0694965	7.00046	1.04935	down	-0.384865	0.707338	0.999877	-5.73609	7.0431	6.82132	6.76432	7.26472	6.63909	6.51644	PROBABLE O-METHYLTRANSFERASE OMT
Rv1154c		0.0884498	6.35457	1.06323	up	0.59606	0.562647	0.999877	-5.63585	6.59725	6.43777	6.05325	6.58449	6.40198	6.36715	hypothetical protein
Rv1155		-0.131833	9.2235	1.09569	down	-1.30706	0.216644	0.999877	-5.02472	9.36213	9.29457	9.41475	9.23513	9.17463	9.26619	hypothetical protein
Rv1156		-0.0146456	10.6899	1.0102	down	-0.110177	0.914162	0.999877	-5.80295	10.7494	10.8629	10.717	10.6718	10.8636	10.7499	hypothetical protein
Rv1157c		0.314487	9.47567	1.24357	up	0.956169	0.358594	0.999877	-5.37459	8.02074	8.92152	9.32147	8.40412	9.11871	9.68436	CONSERVED HYPOTHETICAL ALA-, PRO-RICH PROTEIN
Rv1158c		0.317985	10.3196	1.24659	up	0.954957	0.359181	0.999877	-5.37565	8.87973	9.88905	9.78609	9.17684	10.0042	10.3278	CONSERVED HYPOTHETICAL ALA-, PRO-RICH PROTEIN
Rv1159		0.00588346	6.59385	1.00409	up	0.0337109	0.973684	0.999877	-5.8084	6.73415	6.60957	6.9122	6.65879	6.65106	6.96372	CONSERVED TRANSMEMBRANE PROTEIN
Rv1159A		-0.0539498	9.74011	1.0381	down	-0.35775	0.72699	0.999877	-5.74594	10.5434	10.51	10.1307	10.3099	10.506	10.2063	hypothetical protein
Rv1160	mutT2	-0.0177042	7.49643	1.01235	down	-0.0840299	0.934473	0.999877	-5.80547	6.82211	7.25124	7.41543	7.16124	7.21357	7.06087	PROBABLE MUTATOR PROTEIN MUTT (7,8-dihydro-8-oxoguanine-triphosphatase) (8-OXO-DGTPASE)
Rv1161	narG	-0.032301	10.4853	1.02264	down	-0.223197	0.827285	0.999877	-5.78434	11.6288	11.8945	11.8558	11.6558	11.7725	11.8539	PROBABLE RESPIRATORY NITRATE REDUCTASE (ALPHA CHAIN) NARG
Rv1162	narH	-0.0373701	10.6186	1.02624	down	-0.447576	0.662746	0.999877	-5.71065	11.6928	11.6903	11.7172	11.6842	11.6151	11.6889	PROBABLE RESPIRATORY NITRATE REDUCTASE (BETA CHAIN) NARH
Rv1163	narJ	0.0315053	9.56773	1.02208	up	0.191736	0.851282	0.999877	-5.79078	10.7494	10.9743	11.0624	10.7952	10.8947	11.1907	PROBABLE RESPIRATORY NITRATE REDUCTASE (DELTA CHAIN) NARJ
Rv1164	narI	-0.0147442	9.64832	1.01027	down	-0.0766438	0.94022	0.999877	-5.80606	10.503	10.814	11.2195	10.6122	10.7768	11.1033	PROBABLE RESPIRATORY NITRATE REDUCTASE (GAMMA CHAIN) NARI
Rv1165	typA	-0.00461665	8.43969	1.00321	down	-0.0384384	0.969995	0.999877	-5.80823	9.32179	9.2533	9.33346	9.27123	9.15499	9.46848	POSSIBLE GTP-BINDING TRANSLATION ELONGATION FACTOR TYPA (TYROSINE PHOSPHORYLATED PROTEIN A) (GTP-BINDING PROTEIN)
Rv1166	lpqW	-0.048086	9.23716	1.03389	down	-0.372942	0.715953	0.999877	-5.74051	9.62542	9.81236	9.93725	9.69365	9.60586	9.93125	PROBABLE CONSERVED LIPOPROTEIN LPQW
Rv1167c		-0.0511025	9.43265	1.03606	down	-0.350747	0.732099	0.999877	-5.74837	9.01803	9.02381	9.02038	8.94438	8.98795	8.97658	PROBABLE TRANSCRIPTIONAL REGULATORY PROTEIN
Rv1168c	PPE17	-0.255349	9.15315	1.19362	down	-1.12564	0.28319	0.999877	-5.21622	9.78595	10.5372	9.93472	9.66608	10.3125	9.51327	PPE FAMILY PROTEIN
Rv1169c	PE11	-0.350217	9.69163	1.27475	down	-1.30464	0.217438	0.999877	-5.0274	10.2629	10.5057	9.68059	9.60701	10.4406	9.35102	PE FAMILY PROTEIN
Rv1170	mshB	-0.0615962	7.19165	1.04362	down	-0.297096	0.771674	0.999877	-5.76542	7.28321	7.86084	7.70009	7.26437	7.59669	7.79829	N-Acetyl-1-D-myo-Inosityl-2-Amino-2-Deoxy-alpha- D-Glucopyranoside Deacetylase mshB (GlcNAc-Ins deacetylase)
Rv1171		-0.0326364	9.14995	1.02288	down	-0.160113	0.875561	0.999877	-5.79628	9.74908	9.97988	10.161	9.87885	9.87464	10.0386	hypothetical protein
Rv1172c	PE12	0.0572661	10.0475	1.04049	up	0.461265	0.653183	0.999877	-5.70461	10.0927	10.1648	10.2234	10.2343	10.1071	10.3113	PE FAMILY PROTEIN
Rv1173	fbiC	-0.0226808	9.43271	1.01585	down	-0.143108	0.888674	0.999877	-5.79883	9.67873	9.70431	9.7926	9.65034	9.68214	9.77512	PROBABLE F420 BIOSYNTHESIS PROTEIN FBIC
Rv1174c	TB8.4	-0.0807235	11.8243	1.05755	down	-0.780838	0.450622	0.999877	-5.51531	12.1659	12.0943	12.2806	11.9572	12.1117	12.2297	LOW MOLECULAR WEIGHT T-CELL ANTIGEN TB8.4
Rv1175c	fadH	0.0442614	8.00624	1.03116	up	0.471717	0.645924	0.999877	-5.69987	7.58959	7.59728	7.62817	7.65007	7.64059	7.65716	PROBABLE NADPH DEPENDENT 2,4-DIENOYL-COA REDUCTASE FADH (2,4-dienoyl coenzyme A reductase) (4-enoyl-CoA reductase)
Rv1176c		0.0144577	7.22353	1.01007	up	0.101707	0.920736	0.999877	-5.80384	6.1575	6.39477	6.348	6.20834	6.3761	6.35919	hypothetical protein
Rv1177	fdxC	-0.171017	11.0882	1.12585	down	-1.19509	0.256039	0.999877	-5.14545	11.6009	11.6292	11.5662	11.3648	11.4002	11.5183	PROBABLE FERREDOXIN FDXC
Rv1178		-0.194084	9.55145	1.144	down	-0.59235	0.565045	0.999877	-5.63796	9.96533	10.1051	10.0234	9.73934	9.69507	10.0771	PROBABLE AMINOTRANSFERASE
Rv1179c		-0.0203603	8.62614	1.01421	down	-0.140406	0.89076	0.999877	-5.79921	9.14167	8.94174	9.00776	9.28381	8.89539	8.85089	hypothetical protein
Rv1180	pks3	-0.0901622	10.1993	1.06449	down	-0.52085	0.612321	0.999877	-5.67626	11.163	11.1865	11.232	11.2035	10.9984	11.1091	PROBABLE POLYKETIDE BETA-KETOACYL SYNTHASE PKS3
Rv1181	pks4	-0.0440596	10.0786	1.03101	down	-0.318105	0.756089	0.999877	-5.75907	11.2238	11.1557	11.0477	11.2023	11.0284	11.0642	PROBABLE POLYKETIDE BETA-KETOACYL SYNTHASE PKS4
Rv1182	papA3	-0.0127006	11.4924	1.00884	down	-0.0635263	0.950435	0.999877	-5.80697	12.0598	11.9143	12.0264	11.9406	12.0373	11.9845	PROBABLE CONSERVED POLYKETIDE SYNTHASE ASSOCIATED PROTEIN PAPA3
Rv1183	mmpL10	-0.0620574	10.7921	1.04395	down	-0.516268	0.615418	0.999877	-5.67856	11.7543	11.6713	11.816	11.6531	11.6137	11.7887	PROBABLE CONSERVED TRANSMEMBRANE TRANSPORT PROTEIN MMPL10
Rv1184c		0.0798619	10.6602	1.05692	up	0.427942	0.676573	0.999877	-5.71902	10.979	10.9154	11.0337	11.0352	11.0716	11.0609	POSSIBLE EXPORTED PROTEIN
Rv1185c	fadD21	0.0501688	11.6581	1.03539	up	0.404729	0.69308	0.999877	-5.72844	11.9712	11.788	11.6552	11.9256	11.8265	11.8127	PROBABLE FATTY-ACID--CoA LIGASE FADD21 (FATTY-ACID-CoA SYNTHETASE) (FATTY-ACID-CoA SYNTHASE)
Rv1186c		0.0813588	6.9072	1.05801	up	0.514668	0.616501	0.999877	-5.67936	6.41937	6.72285	6.59446	6.66797	6.62431	6.68848	hypothetical protein
Rv1187	rocA	0.162198	5.68994	1.11899	up	0.7424	0.47269	0.999877	-5.5428	6.13662	5.53753	5.42024	5.97994	5.93189	5.66915	PROBABLE PYRROLINE-5-CARBOXYLATE DEHYDROGENASE ROCA
Rv1188		0.00295129	6.23852	1.00205	up	0.0279852	0.978152	0.999877	-5.80858	6.35474	6.31406	6.18477	6.353	6.2166	6.29282	PROBABLE PROLINE DEHYDROGENASE
Rv1189	sigI	-0.250175	5.77278	1.18935	down	-1.83298	0.0927179	0.999877	-4.36585	5.90333	6.09223	6.02645	5.80686	5.83179	5.63284	POSSIBLE ALTERNATIVE RNA POLYMERASE SIGMA FACTOR SIGI
Rv1190		-0.00572753	5.82244	1.00398	down	-0.038739	0.969761	0.999877	-5.80822	6.00772	6.21191	5.90334	6.14381	6.1244	5.83757	hypothetical protein
Rv1191		-0.109607	7.33467	1.07893	down	-0.530179	0.606041	0.999877	-5.67153	7.07038	7.07982	6.69015	7.02339	7.09536	6.39278	hypothetical protein
Rv1192		-0.0287868	10.2297	1.02015	down	-0.221221	0.828787	0.999877	-5.78478	10.4825	10.9253	10.6441	10.5318	10.7822	10.6515	hypothetical protein
Rv1193	fadD36	-0.0163956	7.83457	1.01143	down	-0.160159	0.875525	0.999877	-5.79627	7.81019	8.04937	7.87714	7.88189	7.92123	7.88439	PROBABLE FATTY-ACID-CoA LIGASE FADD36 (FATTY-ACID-CoA SYNTHETASE) (FATTY-ACID-CoA SYNTHASE)
Rv1194c		-0.0135646	9.83485	1.00945	down	-0.113904	0.911272	0.999877	-5.80254	10.0555	10.1331	10.2818	10.091	10.2401	10.0986	hypothetical protein
Rv1195	PE13	-0.225774	11.8664	1.1694	down	-0.734847	0.477104	0.999877	-5.54806	12.4545	12.5424	12.3354	12.1639	12.3857	12.1053	PE FAMILY PROTEIN
Rv1196	PPE18	-0.0989624	12.0694	1.071	down	-0.418911	0.682974	0.999877	-5.72274	12.3678	12.4589	12.4095	12.2465	12.3723	12.3205	PPE FAMILY PROTEIN
Rv1200		-0.0756167	8.02339	1.05381	down	-0.54539	0.595872	0.999877	-5.66364	8.18272	8.35587	8.38085	8.07519	8.22801	8.3894	PROBABLE CONSERVED INTEGRAL MEMBRANE TRANSPORT PROTEIN
Rv1201c		0.163609	9.88028	1.12009	up	1.00418	0.335887	0.999877	-5.33187	9.28607	9.64493	9.96356	9.6615	9.79207	9.93183	PROBABLE TRANSFERASE
Rv1202	dapE	-0.123882	8.25804	1.08966	down	-1.25835	0.233134	0.999877	-5.07822	8.59359	8.52754	8.64067	8.495	8.41537	8.47978	PROBABLE SUCCINYL-DIAMINOPIMELATE DESUCCINYLASE DAPE
Rv1203c		-0.0501394	4.98894	1.03536	down	-0.436854	0.670281	0.999877	-5.71526	4.78836	4.89089	5.04404	4.82632	4.80012	4.94644	hypothetical protein
Rv1204c		0.27426	6.20561	1.20937	up	1.69323	0.117211	0.999877	-4.55365	5.79853	6.0761	5.71056	6.15157	6.28049	5.97591	hypothetical protein
Rv1205		0.0127187	9.68664	1.00885	up	0.0912293	0.928875	0.999877	-5.80484	10.0797	9.79515	9.90934	10.0809	9.83521	9.90626	hypothetical protein
Rv1206	fadD6	0.0625012	8.75083	1.04427	up	0.384939	0.707284	0.999877	-5.73607	9.44305	9.06718	9.01482	9.49892	9.15021	9.06342	PROBABLE FATTY-ACID-CoA LIGASE FADD6 (FATTY-ACID-CoA SYNTHETASE) (FATTY-ACID-CoA SYNTHASE)
Rv1207	folP2	-0.102547	8.36824	1.07367	down	-1.00153	0.337115	0.999877	-5.33428	8.40315	8.36182	8.27394	8.25911	8.20811	8.26406	PROBABLE DIHYDROPTEROATE SYNTHASE 2 FOLP2 (DHPS 2) (Dihydropteroate pyrophosphorylase 2)
Rv1208		-0.118975	8.31866	1.08596	down	-1.0601	0.310786	0.999877	-5.27994	7.99546	8.23617	8.13762	8.01194	8.05163	7.94876	hypothetical protein
Rv1209		-0.0710306	8.08421	1.05047	down	-0.632747	0.539238	0.999877	-5.61428	8.01158	7.96461	8.0422	7.92739	7.87527	8.00265	hypothetical protein
Rv1210	tagA	-0.108682	8.15938	1.07824	down	-0.830081	0.423337	0.999877	-5.47829	8.28569	8.30054	8.51818	8.24529	8.17888	8.3542	PROBABLE DNA-3-METHYLADENINE GLYCOSYLASE I TAGA (TAG I) (3-methyladenine-DNA glycosylase I, constitutive) (DNA-3-methyladenine glycosidase I )
Rv1211		0.00970973	11.4113	1.00675	up	0.0956393	0.925448	0.999877	-5.80443	11.7295	11.6771	11.7341	11.6524	11.7841	11.7333	hypothetical protein
Rv1212c		0.00628341	7.20693	1.00436	up	0.0197367	0.984591	0.999877	-5.80877	7.19661	7.22639	7.85797	7.28843	7.33982	7.67156	PUTATIVE GLYCOSYL TRANSFERASE
Rv1213	glgC	-0.0272985	8.46477	1.0191	down	-0.125658	0.902166	0.999877	-5.80115	9.36525	8.94485	8.437	8.99155	8.86771	8.80595	PROBABLE GLUCOSE-1-PHOSPHATE ADENYLYLTRANSFERASE GLGC (ADP-glucose synthase) (ADP-glucose pyrophosphorylase)
Rv1214c	PE14	0.00840964	7.52399	1.00585	up	0.0546577	0.957346	0.999877	-5.80748	7.38153	7.10641	7.01679	7.41511	7.18067	6.93418	PE FAMILY PROTEIN
Rv1215c		0.00748283	8.09996	1.0052	up	0.0568252	0.955657	0.999877	-5.80736	8.13163	8.03047	7.95409	8.19723	7.97979	7.96162	hypothetical protein
Rv1216c		-0.185955	8.07226	1.13757	down	-1.37516	0.195196	0.999877	-4.9475	7.28864	7.10749	7.21658	7.20368	7.01121	6.83994	PROBABLE CONSERVED INTEGRAL MEMBRANE PROTEIN
Rv1217c		0.135298	7.37724	1.09832	up	0.472827	0.645156	0.999877	-5.69936	6.52848	6.5629	5.54018	6.76323	6.24074	6.03349	PROBABLE TETRONASIN-TRANSPORT INTEGRAL MEMBRANE PROTEIN ABC TRANSPORTER
Rv1218c		0.0487333	7.47189	1.03436	up	0.171525	0.866782	0.999877	-5.79441	6.54482	6.53801	5.38631	6.47416	6.07941	6.06177	PROBABLE TETRONASIN-TRANSPORT ATP-BINDING PROTEIN ABC TRANSPORTER
Rv1219c		-0.218792	6.95661	1.16376	down	-0.656222	0.524553	0.999877	-5.59986	6.56173	5.99683	4.83465	5.7191	5.3102	5.70754	PROBABLE TRANSCRIPTIONAL REGULATORY PROTEIN
Rv1220c		0.0540677	8.14489	1.03819	up	0.157584	0.877509	0.999877	-5.79668	6.72626	7.94649	8.0326	6.90853	7.91008	8.04896	PROBABLE METHYLTRANSFERASE
Rv1221	sigE	-0.122572	10.0478	1.08867	down	-0.355421	0.728687	0.999877	-5.74675	9.41319	10.7338	9.83709	9.34559	10.6263	9.64449	ALTERNATIVE RNA POLYMERASE SIGMA FACTOR SIGE
Rv1222		-0.0681302	10.2133	1.04836	down	-0.5374	0.601203	0.999877	-5.66781	10.4693	10.5683	10.2976	10.2988	10.431	10.401	hypothetical protein
Rv1223	htrA	-0.0363017	10.3453	1.02548	down	-0.395165	0.699929	0.999877	-5.73217	10.3843	10.3133	10.2423	10.3598	10.2258	10.2454	PROBABLE SERINE PROTEASE HTRA (DEGP PROTEIN)
Rv1224	tatB	-0.0790328	10.245	1.05631	down	-0.494295	0.630375	0.999877	-5.6893	10.3187	10.2257	10.3243	10.2764	10.0935	10.2618	Probable protein TatB
Rv1225c		-0.107459	7.05311	1.07733	down	-0.459721	0.654259	0.999877	-5.7053	7.19958	7.34834	7.23224	7.35904	7.00055	7.0982	hypothetical protein
Rv1226c		-0.0133121	5.03737	1.00927	down	-0.0856443	0.933217	0.999877	-5.80533	5.26114	5.08474	5.04631	5.00151	5.0718	5.27893	PROBABLE TRANSMEMBRANE PROTEIN
Rv1227c		0.0119004	7.25852	1.00828	up	0.0874972	0.931777	0.999877	-5.80517	7.75487	7.66808	7.42896	7.64804	7.61803	7.62154	PROBABLE TRANSMEMBRANE PROTEIN
Rv1228	lpqX	-0.0384772	7.52061	1.02703	down	-0.249692	0.807216	0.999877	-5.77817	7.96919	7.6606	7.62722	7.88991	7.61212	7.63955	PROBABLE LIPOPROTEIN LPQX
Rv1229c	mrp	0.0179205	10.268	1.0125	up	0.159511	0.876025	0.999877	-5.79637	10.321	10.3574	10.4962	10.3686	10.3668	10.4929	PROBABLE MRP-RELATED PROTEIN MRP
Rv1230c		0.213508	9.57916	1.1595	up	1.47983	0.1657	0.999877	-4.82364	9.42378	9.37063	9.30147	9.67915	9.60478	9.45248	POSSIBLE MEMBRANE PROTEIN
Rv1231c		0.186693	8.68693	1.13815	up	1.49667	0.161326	0.999877	-4.80315	8.35634	8.37475	8.30816	8.46959	8.56226	8.56748	PROBABLE MEMBRANE PROTEIN
Rv1232c		0.00348632	8.74804	1.00242	up	0.0363492	0.971625	0.999877	-5.80831	8.56623	8.48207	8.53013	8.59046	8.44223	8.5562	hypothetical protein
Rv1233c		0.0708481	9.05029	1.05033	up	0.505991	0.622391	0.999877	-5.68364	8.68247	8.817	8.91823	8.82799	8.88467	8.91758	CONSERVED HYPOTHETICAL MEMBRANE PROTEIN
Rv1234		-0.0961175	8.78025	1.06889	down	-0.774989	0.453937	0.999877	-5.51957	9.15755	9.10426	8.88925	9.01246	9.02501	8.82524	PROBABLE TRANSMEMBRANE PROTEIN
Rv1235	lpqY	-0.0293692	7.42357	1.02057	down	-0.239635	0.814817	0.999877	-5.78059	7.63896	7.34789	7.37487	7.50483	7.35587	7.41291	PROBABLE SUGAR-BINDING LIPOPROTEIN LPQY
Rv1236	sugA	0.160513	6.71921	1.11768	up	1.49761	0.161086	0.999877	-4.80201	6.83498	6.77872	6.72112	6.98633	6.84602	6.98401	PROBABLE SUGAR-TRANSPORT INTEGRAL MEMBRANE PROTEIN ABC TRANSPORTER SUGA
Rv1237	sugB	-0.149359	7.55589	1.10908	down	-1.17208	0.264801	0.999877	-5.16927	7.87565	7.57669	7.66546	7.69615	7.41191	7.56165	PROBABLE SUGAR-TRANSPORT INTEGRAL MEMBRANE PROTEIN ABC TRANSPORTER SUGB
Rv1238	sugC	0.0213823	8.4192	1.01493	up	0.133996	0.895714	0.999877	-5.80008	8.48168	8.63252	8.35616	8.54529	8.58024	8.40897	PROBABLE SUGAR-TRANSPORT ATP-BINDING PROTEIN ABC TRANSPORTER SUGC
Rv1239c	corA	-0.00871243	7.89466	1.00606	down	-0.0348194	0.972819	0.999877	-5.80836	7.63963	7.66287	7.76591	7.882	7.67757	7.48269	POSSIBLE MAGNESIUM AND COBALT TRANSPORT TRANSMEMBRANE PROTEIN CORA
Rv1240	mdh	0.0531535	8.73238	1.03753	up	0.448198	0.66231	0.999877	-5.71038	8.14864	8.21264	8.10161	8.27522	8.22792	8.11921	PROBABLE MALATE DEHYDROGENASE MDH
Rv1241		0.00810206	8.0112	1.00563	up	0.0767803	0.940114	0.999877	-5.80604	7.10641	7.27438	7.27177	7.13486	7.33544	7.20657	hypothetical protein
Rv1242		0.122136	7.95484	1.08834	up	0.789079	0.445979	0.999877	-5.50925	6.71017	7.04344	7.14285	6.90112	7.11298	7.24878	hypothetical protein
Rv1243c	PE_PGRS23	-0.0241768	4.83637	1.0169	down	-0.129067	0.899527	0.999877	-5.80072	4.52755	4.48106	4.23615	4.669	4.25096	4.25227	PE-PGRS FAMILY PROTEIN
Rv1244	lpqZ	0.0714732	7.29332	1.05079	up	0.367258	0.720074	0.999877	-5.74257	7.0192	7.46178	7.47257	7.19146	7.42555	7.55096	PROBABLE LIPOPROTEIN LPQZ
Rv1245c		-0.0195688	7.9488	1.01366	down	-0.174168	0.864752	0.999877	-5.79396	7.29145	7.3454	7.16967	7.40483	7.26332	7.07967	PROBABLE SHORT-CHAIN TYPE DEHYDROGENASE/REDUCTASE
Rv1246c		0.120382	8.85575	1.08702	up	0.991018	0.342006	0.999877	-5.34376	8.39312	8.30527	8.31198	8.44756	8.49933	8.42462	hypothetical protein
Rv1247c		-0.0279463	9.26566	1.01956	down	-0.226127	0.825059	0.999877	-5.78369	9.15343	9.11068	8.93684	9.10741	9.05631	8.9534	hypothetical protein
Rv1248c	sucA	0.0642411	9.94165	1.04553	up	0.467901	0.64857	0.999877	-5.70161	10.1979	9.86996	9.84516	10.3024	9.87879	9.92462	PROBABLE 2-OXOGLUTARATE DEHYDROGENASE SUCA (Alpha-ketoglutarate dehydrogenase)
Rv1249c		-0.0768607	8.56944	1.05472	down	-0.739131	0.474597	0.999877	-5.54508	8.79876	8.76166	8.59457	8.57202	8.63512	8.71727	POSSIBLE MEMBRANE PROTEIN
Rv1250		-0.0601199	7.44449	1.04255	down	-0.35994	0.725395	0.999877	-5.74517	8.17832	7.62674	7.62828	7.97252	7.63621	7.64425	PROBABLE DRUG-TRANSPORT INTEGRAL MEMBRANE PROTEIN
Rv1251c		0.0489362	7.01889	1.0345	up	0.113495	0.911589	0.999877	-5.80259	5.74057	7.24633	7.26526	5.81849	7.15541	7.42508	hypothetical protein
Rv1252c	lprE	0.141779	7.97408	1.10327	up	0.293735	0.774177	0.999877	-5.76639	6.22109	7.72151	7.86155	6.26557	7.90068	8.06323	PROBABLE LIPOPROTEIN LPRE
Rv1253	deaD	0.0455813	7.89282	1.0321	up	0.474802	0.643789	0.999877	-5.69846	7.95663	8.06831	8.09938	8.04111	8.10304	8.11691	PROBABLE COLD-SHOCK DEAD-BOX PROTEIN A HOMOLOG DEAD (ATP-dependent RNA helicase deaD homolog)
Rv1254		0.0710051	7.91379	1.05045	up	0.502018	0.625098	0.999877	-5.68558	7.81304	8.0215	8.2061	7.96237	8.20572	8.08556	PROBABLE ACYLTRANSFERASE
Rv1255c		0.0896284	6.28928	1.0641	up	0.671529	0.515105	0.999877	-5.5902	5.81163	5.92551	5.84485	5.75625	6.06795	6.02667	PROBABLE TRANSCRIPTIONAL REGULATORY PROTEIN
Rv1256c	cyp130	-0.0666632	6.30589	1.04729	down	-0.272743	0.789871	0.999877	-5.77224	5.61156	6.48689	5.58337	5.85469	6.08417	5.54297	PROBA BLE CYTOCHROME P450 130 CYP130
Rv1257c		-0.0392658	8.91007	1.02759	down	-0.397927	0.697948	0.999877	-5.7311	8.97096	9.19159	9.08973	9.08157	9.0053	9.0476	PROBABLE OXIDOREDUCTASE
Rv1258c		0.134752	6.57439	1.0979	up	0.690612	0.503467	0.999877	-5.57786	6.37789	7.2438	7.0047	6.81447	7.23213	6.98403	PROBABLE CONSERVED INTEGRAL MEMBRANE TRANSPORT PROTEIN
Rv1259		0.0229479	5.42065	1.01603	up	0.143712	0.888208	0.999877	-5.79874	5.16855	5.42425	4.86937	5.1983	5.39647	4.93625	hypothetical protein
Rv1260		0.111468	8.51068	1.08033	up	0.786287	0.447548	0.999877	-5.51131	7.84814	8.16804	8.16081	7.8845	8.27777	8.34913	PROBABLE OXIDOREDUCTASE
Rv1261c		0.0782604	10.3925	1.05574	up	0.48773	0.634877	0.999877	-5.69242	10.2884	10.3099	10.1691	10.2557	10.3952	10.3512	hypothetical protein
Rv1262c		0.0531781	8.80873	1.03755	up	0.418025	0.683604	0.999877	-5.7231	8.54032	8.5675	8.58563	8.48211	8.70637	8.6645	HYPOTHETICAL HIT-LIKE PROTEIN
Rv1263	amiB2	0.442219	6.85951	1.35869	up	2.60996	0.0234421	0.999877	-3.21868	6.18164	5.98606	6.06023	6.45119	6.7879	6.31551	PROBABLE AMIDASE AMIB2 (AMINOHYDROLASE)
Rv1264		-0.184431	7.7841	1.13637	down	-1.3588	0.200183	0.999877	-4.96631	8.04191	8.20486	8.13146	7.97241	7.78993	8.06259	ADENYLYL CYCLASE (ATP PYROPHOSPHATE-LYASE) (ADENYLATE CYCLASE)
Rv1265		-0.221338	9.41504	1.16581	down	-1.1318	0.280696	0.999877	-5.21008	9.99988	10.3877	10.0718	9.60962	10.4151	9.77069	hypothetical protein
Rv1266c	pknH	0.0594515	8.29884	1.04207	up	0.219584	0.830032	0.999877	-5.78513	8.59173	8.23673	8.04038	8.61522	8.2864	8.14558	PROBABLE TRANSMEMBRANE SERINE/THREONINE-PROTEIN KINASE H PKNH (PROTEIN KINASE H) (STPK H)
Rv1267c	embR	0.168997	6.92737	1.12428	up	0.603671	0.557745	0.999877	-5.63147	6.89402	6.99867	6.91266	7.0256	7.24183	7.04492	PROBABLE TRANSCRIPTIONAL REGULATORY PROTEIN EMBR
Rv1268c		0.040445	4.18006	1.02843	up	0.389781	0.703798	0.999877	-5.73423	4.08492	4.21555	4.15701	4.17628	4.15803	4.24449	hypothetical protein
Rv1269c		0.137035	8.75146	1.09964	up	0.549239	0.593313	0.999877	-5.66161	8.64931	8.78179	8.25755	8.70309	8.86502	8.53164	CONSERVED PROBABLE SECRETED PROTEIN
Rv1270c	lprA	0.263971	8.8724	1.20078	up	1.0058	0.33514	0.999877	-5.3304	8.64273	8.53818	8.19404	8.78419	8.87666	8.50601	POSSIBLE LIPOPROTEIN LPRA
Rv1271c		-0.0220237	8.25185	1.01538	down	-0.125453	0.902324	0.999877	-5.80117	7.65972	7.3459	7.87251	7.81539	7.29051	7.70616	CONSERVED HYPOTHETICAL SECRETED PROTEIN
Rv1272c		-0.140498	6.54428	1.10229	down	-0.702599	0.496237	0.999877	-5.56995	6.36865	6.57659	6.58953	6.22389	6.13238	6.75701	PROBABLE DRUGS-TRANSPORT TRANSMEMBRANE ATP-BINDING PROTEIN ABC TRANSPORTER
Rv1273c		-0.153808	5.85826	1.1125	down	-0.993038	0.341062	0.999877	-5.34194	5.71877	5.39057	5.68488	5.29246	5.32378	5.71655	PROBABLE DRUGS-TRANSPORT TRANSMEMBRANE ATP-BINDING PROTEIN ABC TRANSPORTER
Rv1274	lprB	0.0393932	10.1012	1.02768	up	0.367703	0.719752	0.999877	-5.74241	9.66559	9.82626	9.88133	9.76657	9.8188	9.906	POSSIBLE LIPOPROTEIN LPRB
Rv1275	lprC	-0.0397818	9.66001	1.02796	down	-0.368485	0.719184	0.999877	-5.74213	9.50952	9.59727	9.68891	9.45442	9.62152	9.60041	POSSIBLE LIPOPROTEIN LPRC
Rv1276c		0.0367167	5.33614	1.02578	up	0.175628	0.86363	0.999877	-5.79371	4.46207	4.64115	4.5941	4.75901	4.57174	4.47672	hypothetical protein
Rv1277		0.253692	8.48515	1.19225	up	0.780809	0.450639	0.999877	-5.51533	6.97035	8.35501	8.3514	7.62398	8.33609	8.47777	hypothetical protein
Rv1278		0.129066	8.05175	1.09359	up	0.59061	0.566172	0.999877	-5.63895	7.19774	8.00522	8.03201	7.51541	8.06092	8.04584	hypothetical protein
Rv1279		0.15601	9.2031	1.1142	up	0.750883	0.467762	0.999877	-5.53684	8.34249	9.00093	8.7861	8.53844	8.98475	9.07436	PROBABLE DEHYDROGENASE FAD flavoprotein GMC oxidoreductase
Rv1280c	oppA	0.0237449	8.98376	1.01659	up	0.236967	0.816837	0.999877	-5.78122	8.95312	8.90638	8.82507	8.9134	8.87976	8.96265	PROBABLE PERIPLASMIC OLIGOPEPTIDE-BINDING LIPOPROTEIN OPPA
Rv1281c	oppD	0.0450906	7.82599	1.03175	up	0.434152	0.672186	0.999877	-5.71641	7.8061	7.925	7.8602	8.00269	7.79676	7.92712	PROBABLE OLIGOPEPTIDE-TRANSPORT ATP-BINDING PROTEIN ABC TRANSPORTER OPPD
Rv1282c	oppC	0.0576259	8.34325	1.04075	up	0.501771	0.625266	0.999877	-5.6857	8.18294	8.08506	8.29078	8.21581	8.33868	8.17717	PROBABLE OLIGOPEPTIDE-TRANSPORT INTEGRAL MEMBRANE PROTEIN ABC TRANSPORTER OPPC
Rv1283c	oppB	0.0572199	8.69186	1.04046	up	0.412579	0.687478	0.999877	-5.72531	8.40255	8.68754	8.73477	8.4906	8.77416	8.73176	PROBABLE OLIGOPEPTIDE-TRANSPORT INTEGRAL MEMBRANE PROTEIN ABC TRANSPORTER OPPB
Rv1284		-0.0151305	10.5561	1.01054	down	-0.0583794	0.954445	0.999877	-5.80728	11.0828	11.252	10.9204	10.9697	11.2418	10.9983	hypothetical protein
Rv1285	cysD	-0.339219	7.30881	1.26507	down	-0.933115	0.369878	0.999877	-5.39449	8.44873	9.44545	8.27379	7.98358	9.15284	8.0139	PROBABLE SULFATE ADENYLYLTRANSFERASE SUBUNIT 2 CYSD
Rv1286	cysN	-0.129129	7.62094	1.09363	down	-0.385526	0.706861	0.999877	-5.73585	8.35707	8.86655	8.11396	7.89225	8.91574	8.14219	PROBABLE BIFUNCTIONAL ENZYME CYSN/CYSC: SULFATE ADENYLTRANSFERASE (SUBUNIT 1) + ADENYLYLSULFATE KINASE
Rv1287		-0.0258911	7.56954	1.01811	down	-0.171327	0.866935	0.999877	-5.79444	7.43411	7.70996	7.56808	7.46895	7.61977	7.54575	hypothetical protein
Rv1288		0.0131796	6.80325	1.00918	up	0.0765895	0.940262	0.999877	-5.80606	6.69937	6.9379	6.77102	6.78736	6.76413	6.89634	hypothetical protein
Rv1289		0.0865205	7.81829	1.06181	up	0.799626	0.440081	0.999877	-5.50142	7.50949	7.46881	7.31891	7.55839	7.63878	7.3596	hypothetical protein
Rv1290c		0.0743835	7.01427	1.05291	up	0.507392	0.621439	0.999877	-5.68295	7.02972	6.64803	6.65899	7.0851	6.53903	6.93576	hypothetical protein
Rv1290A		-0.0959644	6.47992	1.06878	down	-0.646372	0.530687	0.999877	-5.60597	5.74773	6.14817	6.16629	5.84187	6.0365	5.89594	hypothetical protein
Rv1292	argS	0.0477397	7.51833	1.03364	up	0.341717	0.738707	0.999877	-5.75143	7.04418	7.15386	7.21798	7.1618	7.25513	7.14231	PROBABLE ARGINYL-TRNA SYNTHETASE ARGS (ARGRS) (Arginine--tRNA ligase)
Rv1293	lysA	0.0780183	8.43339	1.05557	up	0.556394	0.588571	0.999877	-5.6578	8.49374	8.47294	8.59123	8.5743	8.56755	8.65012	PROBABLE DIAMINOPIMELATE DECARBOXYLASE LYSA (DAP DECARBOXYLASE)
Rv1294	thrA	-0.0859882	9.2861	1.06141	down	-0.713498	0.489719	0.999877	-5.56265	9.39508	9.34226	9.19957	9.35195	9.17679	9.15021	PROBABLE HOMOSERINE DEHYDROGENASE THRA
Rv1295	thrC	-0.175179	8.91326	1.1291	down	-1.13639	0.278848	0.999877	-5.20548	9.02616	9.08884	9.22086	8.83945	8.93902	9.03185	PROBABLE THREONINE SYNTHASE THRC
Rv1296	thrB	-0.1889	8.31839	1.13989	down	-1.30144	0.218496	0.999877	-5.03096	8.18056	8.55535	8.34331	7.97366	8.38659	8.15226	PROBABLE HOMOSERINE KINASE THRB
Rv1297	rho	-0.00908689	11.5005	1.00632	down	-0.0445387	0.965237	0.999877	-5.80798	11.433	11.538	11.7267	11.5247	11.3896	11.756	PROBABLE TRANSCRIPTION TERMINATION FACTOR RHO HOMOLOG
Rv1298	rpmE	-0.0671395	11.935	1.04764	down	-0.386335	0.706279	0.999877	-5.73554	11.715	11.9511	12.1423	11.6902	11.825	12.0918	PROBABLE 50S RIBOSOMAL PROTEIN L31 RPME
Rv1299	prfA	-0.0484073	9.48938	1.03412	down	-0.180307	0.86004	0.999877	-5.79288	9.61028	9.60801	9.80017	9.58654	9.45974	9.82695	PROBABLE PEPTIDE CHAIN RELEASE FACTOR 1 PRFA (RF-1)
Rv1300	hemK	-0.0255894	9.45092	1.0179	down	-0.151164	0.882457	0.999877	-5.79766	9.62843	9.79807	9.71996	9.62273	9.61413	9.83283	PROBABLE HEMK PROTEIN HOMOLOG HEMK
Rv1301		-0.106254	8.33657	1.07643	down	-0.534188	0.603353	0.999877	-5.66947	8.54556	8.76254	8.93532	8.455	8.58024	8.88942	hypothetical protein
Rv1302	rfe	-0.00521623	9.06112	1.00362	down	-0.0468997	0.963395	0.999877	-5.80787	9.53596	9.40595	9.52773	9.60922	9.33997	9.5048	PROBABLE UNDECAPAPRENYL-PHOSPHATE ALPHA-N-ACETYLGLUCOSAMINYLTRANSFERASE RFE (UDP-GlcNAc TRANSFERASE)
Rv1303		0.10329	10.7306	1.07422	up	0.558684	0.587057	0.999877	-5.65657	10.7096	10.8525	11.2957	10.6832	11.2876	11.1968	CONSERVED HYPOTHETICAL TRANSMEMBRANE PROTEIN
Rv1304	atpB	0.0783783	10.4015	1.05583	up	0.501841	0.625218	0.999877	-5.68566	10.1498	10.0349	10.5487	10.239	10.1866	10.5429	PROBABLE ATP SYNTHASE A CHAIN ATPB (PROTEIN 6)
Rv1305	atpE	0.0433222	11.915	1.03048	up	0.361613	0.724177	0.999877	-5.74458	11.8413	11.7117	12.0114	11.8282	11.8955	11.9706	PROBABLE ATP SYNTHASE C CHAIN ATPE (LIPID-BINDING PROTEIN) (DICYCLOHEXYLCARBODIIMIDE-BINDING PROTEIN)
Rv1306	atpF	0.0347728	12.1063	1.0244	up	0.289105	0.77763	0.999877	-5.76772	11.978	11.8937	12.2708	12.0475	12.0567	12.1426	PROBABLE ATP SYNTHASE B CHAIN ATPF
Rv1307	atpH	0.0751697	11.1376	1.05348	up	0.45831	0.655242	0.999877	-5.70593	11.0433	10.9661	11.4373	11.1597	11.1521	11.3603	PROBABLE ATP SYNTHASE DELTA CHAIN ATPH
Rv1308	atpA	0.0623317	11.1539	1.04415	up	0.539517	0.599788	0.999877	-5.66671	10.9819	10.9552	11.2606	11.0742	11.0813	11.2292	PROBABLE ATP SYNTHASE ALPHA CHAIN ATPA
Rv1309	atpG	0.0802174	11.048	1.05718	up	0.68906	0.504408	0.999877	-5.57888	10.8302	10.8957	11.1774	10.9137	11.0306	11.1998	PROBABLE ATP SYNTHASE GAMMA CHAIN ATPG
Rv1310	atpD	0.0272559	10.9975	1.01907	up	0.173582	0.865202	0.999877	-5.79406	11.0493	11.0629	11.336	11.0299	11.1311	11.369	PROBABLE ATP SYNTHASE BETA CHAIN ATPD
Rv1311	atpC	-0.0245986	10.7267	1.0172	down	-0.180081	0.860213	0.999877	-5.79292	10.7539	10.7383	11.161	10.6823	10.843	11.0541	PROBABLE ATP SYNTHASE EPSILON CHAIN ATPC
Rv1312		-0.0988052	10.0505	1.07089	down	-0.654223	0.525795	0.999877	-5.60111	10.0411	10.1982	10.5923	9.96308	10.1915	10.3807	CONSERVED HYPOTHETICAL SECRETED PROTEIN
Rv1313c		-0.0317044	6.71302	1.02222	down	-0.117521	0.908469	0.999877	-5.80213	6.5976	6.80347	6.84637	6.36604	6.68743	7.09885	POSSIBLE TRANSPOSASE
Rv1314c		0.0784805	7.08871	1.05591	up	0.714785	0.488953	0.999877	-5.56178	6.68886	6.497	6.44177	6.62133	6.65646	6.58527	hypothetical protein
Rv1315	murA	-0.00926828	7.88134	1.00644	down	-0.0599235	0.953242	0.999877	-5.80719	7.71671	7.75759	8.20739	7.88954	7.76213	8.00222	PROBABLE UDP-N-ACETYLGLUCOSAMINE 1-CARBOXYVINYLTRANSFERASE MURA
Rv1316c	ogt	-0.0228173	8.45543	1.01594	down	-0.180062	0.860228	0.999877	-5.79293	8.86536	8.87429	8.73867	8.64357	8.94837	8.81793	PROBABLE METHYLATED-DNA--PROTEIN-CYSTEINE METHYLTRANSFERASE OGT (6-O-methylguanine-DNA methyltransferase) (O-6-methylguanine-DNA-alkyltransferase)
Rv1317c	alkA	-0.0673993	8.27149	1.04783	down	-0.209522	0.837694	0.999877	-5.78726	8.65821	9.06047	9.05434	8.59376	8.90238	9.07467	PROBABLE ADA REGULATORY PROTEIN ALKA (Regulatory protein of adaptative response) (Methylated-DNA--protein-cysteine methyltransferase) (O-6-methylguanine-DNA alkyltransferase) (O-6-methylguanine-DNA methyltransferase) (3-methyladenine DNA glycosylase II)
Rv1318c		-0.144836	6.55396	1.1056	down	-0.888609	0.392363	0.999877	-5.43172	6.5206	6.64489	6.86008	6.3561	6.56375	6.67123	POSSIBLE ADENYLATE CYCLASE (ATP PYROPHOSPHATE-LYASE) (ADENYLYL CYCLASE)
Rv1319c		0.0230888	7.5241	1.01613	up	0.190547	0.852192	0.999877	-5.79101	7.60274	7.8552	7.86808	7.62499	8.02235	7.74795	POSSIBLE ADENYLATE CYCLASE (ATP PYROPHOSPHATE-LYASE) (ADENYLYL CYCLASE)
Rv1320c		0.185061	8.68536	1.13687	up	1.70525	0.114896	0.999877	-4.53781	8.1807	8.30294	8.26604	8.50596	8.52035	8.27856	POSSIBLE ADENYLATE CYCLASE (ATP PYROPHOSPHATE-LYASE) (ADENYLYL CYCLASE)
Rv1321		-0.0603686	8.76764	1.04273	down	-0.566806	0.581705	0.999877	-5.65218	9.06524	9.20828	9.24384	8.99327	9.13721	9.20577	hypothetical protein
Rv1322		-0.147368	8.83187	1.10755	down	-1.30624	0.216913	0.999877	-5.02563	9.05177	9.14954	9.20744	8.85653	8.99205	9.11806	hypothetical protein
Rv1322A		-0.0847552	11.8174	1.06051	down	-0.738279	0.475095	0.999877	-5.54568	12.2339	12.296	12.1269	12.1902	12.2091	12.0032	hypothetical protein
Rv1323	fadA4	-0.0294214	10.6995	1.0206	down	-0.241316	0.813546	0.999877	-5.78019	10.7254	10.681	10.3511	10.6887	10.5606	10.4199	PROBABLE ACETYL-CoA ACETYLTRANSFERASE FADA4 (ACETOACETYL-CoA THIOLASE)
Rv1324		-0.068825	9.6008	1.04886	down	-0.374003	0.715185	0.999877	-5.74012	9.45644	9.58543	9.78125	9.41993	9.58514	9.61157	POSSIBLE THIOREDOXIN
Rv1325c	PE_PGRS24	-0.11176	7.09927	1.08055	down	-0.786824	0.447246	0.999877	-5.51091	6.96207	6.99596	6.7797	7.05154	6.73256	6.61834	PE-PGRS FAMILY PROTEIN
Rv1326c	glgB	0.146728	8.25432	1.10706	up	1.07094	0.30609	0.999877	-5.26962	8.26564	7.91847	7.89657	8.36644	8.15666	7.99777	PROBABLE 1,4-ALPHA-GLUCAN BRANCHING ENZYME GLGB (GLYCOGEN BRANCHING ENZYME)
Rv1327c	glgE	0.0311722	8.30831	1.02184	up	0.262052	0.797901	0.999877	-5.77505	8.42925	8.19263	8.12048	8.32288	8.28345	8.22956	PROBABLE GLUCANASE GLGE
Rv1328	glgP	0.0193676	8.45965	1.01352	up	0.16	0.875648	0.999877	-5.7963	8.55582	8.60978	8.39219	8.72079	8.50017	8.39493	PROBABLE GLYCOGEN PHOSPHORYLASE GLGP
Rv1329c	dinG	-0.116971	7.09136	1.08446	down	-0.714405	0.489179	0.999877	-5.56204	7.44396	7.16663	6.95014	7.34631	6.93013	6.93337	PROBABLE ATP-DEPENDENT HELICASE DING
Rv1330c		-0.0795625	7.74006	1.0567	down	-0.711032	0.49119	0.999877	-5.56431	8.07198	7.99215	7.79102	7.92329	7.85331	7.83986	hypothetical protein
Rv1331		-0.10653	9.93543	1.07664	down	-1.01156	0.332493	0.999877	-5.32515	10.462	10.4155	10.4075	10.323	10.3761	10.2664	hypothetical protein
Rv1332		-0.143013	9.86343	1.10421	down	-1.48319	0.164818	0.999877	-4.81956	10.4754	10.3233	10.2946	10.2184	10.2266	10.2193	PROBABLE TRANSCRIPTIONAL REGULATORY PROTEIN
Rv1333		-0.0728843	8.14689	1.05182	down	-0.613206	0.551637	0.999877	-5.62592	8.41689	8.54028	8.18903	8.46296	8.33851	8.12608	PROBABLE HYDROLASE
Rv1334		-0.0169557	10.1892	1.01182	down	-0.163743	0.872767	0.999877	-5.7957	10.3933	10.4276	10.1573	10.2457	10.4221	10.2596	hypothetical protein
Rv1335		0.000576466	9.23554	1.0004	up	0.00553784	0.995676	0.999877	-5.80895	9.46558	9.25031	9.22681	9.42374	9.24056	9.28013	9.5 KDA CULTURE FILTRATE ANTIGEN CFP10A
Rv1336	cysM	0.00448198	9.98284	1.00311	up	0.0374916	0.970734	0.999877	-5.80827	10.264	10.0555	9.96676	10.2847	10.0315	9.98352	PROBABLE CYSTEINE SYNTHASE B CYSM (CSASE B) (O-acetylserine sulfhydrylase B) (O-acetylserine (Thiol)-lyase B)
Rv1337		-0.165104	8.97727	1.12125	down	-1.08099	0.301778	0.999877	-5.25996	9.19515	9.39462	9.2459	9.03355	9.10775	9.19907	PROBABLE INTEGRAL MEMBRANE PROTEIN
Rv1338	murI	-0.05189	8.3445	1.03662	down	-0.395955	0.699363	0.999877	-5.73187	8.4032	8.24336	8.48064	8.34493	8.14596	8.48064	PROBABLE GLUTAMATE RACEMASE MURI
Rv1339		-0.00117653	8.68108	1.00082	down	-0.0114363	0.991071	0.999877	-5.8089	8.84823	8.9156	8.96612	8.78815	8.90763	9.03063	hypothetical protein
Rv1340	rphA	-0.110412	9.27219	1.07954	down	-0.945163	0.36395	0.999877	-5.38414	9.52645	9.6101	9.69415	9.47812	9.46757	9.55378	PROBABLE RIBONUCLEASE RPHA (RNase PH) (tRNA nucleotidyltransferase)
Rv1341		-0.0950799	8.10769	1.06812	down	-0.790363	0.445258	0.999877	-5.5083	8.21428	8.41492	8.49994	8.19439	8.26465	8.38487	hypothetical protein
Rv1342c		-0.073607	8.35922	1.05234	down	-0.486432	0.63577	0.999877	-5.69304	8.70059	8.51423	8.39822	8.55559	8.61375	8.22288	CONSERVED MEMBRANE PROTEIN
Rv1343c	lprD	0.0555179	9.39308	1.03923	up	0.251693	0.805706	0.999877	-5.77767	9.53399	9.32427	8.97889	9.55394	9.35952	9.09025	PROBABLE CONSERVED LIPOPROTEIN LPRD
Rv1344		-0.129413	5.90254	1.09385	down	-1.0369	0.321025	0.999877	-5.30176	6.02412	5.90221	5.96035	5.84156	5.97127	5.68562	PROBABLE ACYL CARRIER PROTEIN (ACP)
Rv1345	fadD33	-0.123674	6.44016	1.08951	down	-0.814738	0.431719	0.999877	-5.49004	6.67941	7.18883	7.0192	6.74045	6.84287	6.93309	POSSIBLE POLYKETIDE SYNTHASE FADD33
Rv1346	fadE14	0.0704233	7.47876	1.05002	up	0.530076	0.60611	0.999877	-5.67158	7.64472	7.68234	7.79349	7.81817	7.87945	7.6342	POSSIBLE ACYL-CoA DEHYDROGENASE FADE14
Rv1347c		0.061776	6.57051	1.04375	up	0.376626	0.713287	0.999877	-5.73916	5.65413	5.72138	5.76426	5.87579	5.72561	5.7237	hypothetical protein
Rv1348		0.295847	5.29565	1.22761	up	1.33958	0.206171	0.999877	-4.98818	4.87315	5.49527	5.17326	5.31281	5.64868	5.46773	PROBABLE DRUGS-TRANSPORT TRANSMEMBRANE ATP-BINDING PROTEIN ABC TRANSPORTER
Rv1349		-0.000339454	4.91674	1.00024	down	-0.0014809	0.998844	0.999877	-5.80896	4.90053	5.48905	5.10743	4.93594	5.28149	5.27856	PROBABLE DRUGS-TRANSPORT TRANSMEMBRANE ATP-BINDING PROTEIN ABC TRANSPORTER
Rv1350	fabG2	-0.0745929	6.31005	1.05306	down	-0.616465	0.549558	0.999877	-5.624	6.06173	6.04871	6.09059	5.82744	6.1338	6.01601	PROBABLE 3-OXOACYL-[ACYL-CARRIER PROTEIN] REDUCTASE FABG2 (3-KETOACYL-ACYL CARRIER PROTEIN REDUCTASE)
Rv1351		-0.0182734	7.14958	1.01275	down	-0.0852433	0.933529	0.999877	-5.80537	6.9842	6.96294	6.77314	6.70985	7.18497	6.77064	hypothetical protein
Rv1352		-0.108044	10.2556	1.07777	down	-1.09589	0.295477	0.999877	-5.24552	10.6955	10.7728	10.6418	10.5241	10.6389	10.6229	hypothetical protein
Rv1353c		-0.0351862	4.8764	1.02469	down	-0.203662	0.842166	0.999877	-5.78846	4.8577	4.84674	4.8706	4.79565	4.83055	4.84328	PROBABLE TRANSCRIPTIONAL REGULATORY PROTEIN
Rv1354c		-0.0584798	5.98054	1.04137	down	-0.498177	0.62772	0.999877	-5.68744	6.00725	5.93303	5.95965	5.98441	5.80627	5.93382	hypothetical protein
Rv1355c	moeY	-0.0812016	4.5164	1.0579	down	-0.457544	0.655777	0.999877	-5.70627	4.35287	4.3856	4.3955	4.28398	4.22326	4.38313	POSSIBLE MOLYBDOPTERIN BIOSYNTHESIS PROTEIN MOEY
Rv1356c		-0.011804	4.43658	1.00822	down	-0.0735047	0.942663	0.999877	-5.80629	4.24164	4.28363	4.25066	4.12804	4.36835	4.24412	hypothetical protein
Rv1358		-0.308411	4.50943	1.23834	down	-2.26123	0.0439425	0.999877	-3.74977	4.76304	5.1569	5.09956	4.59729	4.71861	4.77837	PROBABLE TRANSCRIPTIONAL REGULATORY PROTEIN
Rv1359		-0.0841844	5.48659	1.06009	down	-0.265648	0.795197	0.999877	-5.77412	5.40534	5.15304	5.77632	5.12209	5.19913	5.76092	PROBABLE TRANSCRIPTIONAL REGULATORY PROTEIN
Rv1360		-0.0479288	9.47759	1.03378	down	-0.356878	0.727625	0.999877	-5.74625	9.76966	9.70674	9.90558	9.73388	9.67719	9.82712	PROBABLE OXIDOREDUCTASE
Rv1361c	PPE19	-0.446987	8.18342	1.36319	down	-1.01911	0.329047	0.999877	-5.31823	9.47625	7.80829	7.79721	8.0974	7.69969	7.9437	PPE FAMILY PROTEIN
Rv1362c		-0.0116699	9.69873	1.00812	down	-0.0935261	0.92709	0.999877	-5.80463	9.83356	9.67916	9.74729	9.70471	9.7435	9.77679	POSSIBLE MEMBRANE PROTEIN
Rv1363c		0.0870453	10.0415	1.06219	up	0.612988	0.551776	0.999877	-5.62605	9.79814	9.58022	9.5349	9.85257	9.64259	9.67924	POSSIBLE MEMBRANE PROTEIN
Rv1364c		-0.111774	8.32566	1.08056	down	-0.755047	0.465356	0.999877	-5.53389	9.00748	8.766	8.77787	8.79847	8.68776	8.7298	hypothetical protein
Rv1365c	rsfA	0.0767147	8.48187	1.05461	up	0.434391	0.672017	0.999877	-5.71631	8.84629	8.70403	8.85954	8.80222	8.89652	8.94127	ANTI-ANTI-SIGMA FACTOR RSFA (ANTI-SIGMA FACTOR ANTAGONIST) (REGULATOR OF SIGMA F A)
Rv1366		0.242854	6.65684	1.18333	up	2.49667	0.0287872	0.999877	-3.39309	6.14896	6.21273	6.32891	6.45722	6.52761	6.43435	hypothetical protein
Rv1367c		0.0674961	8.13947	1.0479	up	0.555948	0.588865	0.999877	-5.65804	8.01881	7.95607	8.23713	8.16058	8.11106	8.14286	hypothetical protein
Rv1368	lprF	0.0519894	9.9678	1.03669	up	0.350665	0.732158	0.999877	-5.7484	11.005	10.8078	10.6034	11.0279	10.8902	10.6539	PROBABLE CONSERVED LIPOPROTEIN LPRF
Rv1371		0.0120938	3.72559	1.00842	up	0.0831161	0.935184	0.999877	-5.80554	3.69919	3.62599	3.5415	3.6407	3.67379	3.58847	PROBABLE CONSERVED MEMBRANE PROTEIN
Rv1372		0.0502712	4.89386	1.03546	up	0.388056	0.705039	0.999877	-5.73489	4.78257	5.02744	4.90323	5.17404	4.83577	4.85425	hypothetical protein
Rv1373		-0.00336354	6.69742	1.00233	down	-0.0210283	0.983582	0.999877	-5.80875	6.66912	6.60694	7.10377	6.57378	6.72292	7.07303	GLYCOLIPID SULFOTRANSFERASE
Rv1374c		-0.0942275	5.77584	1.06749	down	-0.373525	0.715531	0.999877	-5.7403	5.3751	5.81811	6.53553	5.69405	5.6091	6.14292	hypothetical protein
Rv1375		0.0302834	8.74271	1.02121	up	0.328288	0.748575	0.999877	-5.75584	8.74312	8.77196	8.78572	8.82961	8.71895	8.84309	hypothetical protein
Rv1376		0.077229	7.908	1.05499	up	0.560432	0.585903	0.999877	-5.65563	7.77351	7.69495	7.9904	7.88756	7.72344	8.07954	hypothetical protein
Rv1377c		0.0406446	8.31387	1.02857	up	0.325487	0.75064	0.999877	-5.75674	8.45916	8.36578	8.51899	8.39588	8.53204	8.53795	PUTATIVE TRANSFERASE
Rv1378c		0.0377653	8.13848	1.02652	up	0.24457	0.811085	0.999877	-5.77942	8.37705	8.14434	7.8814	8.20954	8.22321	8.08333	hypothetical protein
Rv1379	pyrR	0.116621	7.71791	1.08419	up	0.712679	0.490207	0.999877	-5.5632	7.47803	7.93582	7.91035	7.6802	8.19549	7.79838	PROBABLE PYRIMIDINE OPERON REGULATORY PROTEIN PYRR
Rv1380	pyrB	0.107068	6.09554	1.07704	up	0.776266	0.453212	0.999877	-5.51864	5.95206	6.27551	5.95353	6.22211	6.1176	6.16259	PROBABLE ASPARTATE CARBAMOYLTRANSFERASE PYRB (ATCase) (Aspartate transcarbamylase)
Rv1381	pyrC	0.115279	7.00248	1.08318	up	0.819586	0.429059	0.999877	-5.48635	7.04804	7.42348	7.15909	7.26138	7.43818	7.27688	PROBABLE DIHYDROOROTASE PYRC (DHOase)
Rv1382		0.0917835	7.30215	1.06569	up	0.508757	0.620511	0.999877	-5.68228	7.38427	7.56086	7.1214	7.36103	7.60781	7.37305	PROBABLE EXPORT OR MEMBRANE PROTEIN
Rv1383	carA	0.0879595	6.80401	1.06287	up	0.381678	0.709636	0.999877	-5.73729	7.08382	7.33469	7.10901	7.27001	7.45574	7.06566	PROBABLE CARBAMOYL-PHOSPHATE SYNTHASE SMALL CHAIN CARA (Carbamoyl-phosphate synthetase glutamine chain)
Rv1384	carB	0.123727	7.50434	1.08955	up	0.723045	0.484053	0.999877	-5.55617	7.67313	7.55778	7.41995	7.7898	7.71938	7.51286	PROBABLE CARBAMOYL-PHOSPHATE SYNTHASE LARGE CHAIN CARB (Carbamoyl-phosphate synthetase ammonia chain)
Rv1385	pyrF	-0.0241042	6.28754	1.01685	down	-0.144162	0.88786	0.999877	-5.79868	6.57009	7.05309	6.70262	6.63748	6.70671	6.9093	PROBABLE OROTIDINE 5'-PHOSPHATE DECARBOXYLASE PYRF (OMP decarboxylase) (OMPdecase)
Rv1386	PE15	-0.209607	8.69731	1.15637	down	-0.730664	0.47956	0.999877	-5.55095	6.33563	7.37493	6.67881	6.22647	6.81578	6.71829	PE FAMILY PROTEIN
Rv1387	PPE20	0.0235226	9.13481	1.01644	up	0.106971	0.916649	0.999877	-5.8033	7.14938	7.77525	7.22332	7.29535	7.50949	7.41369	PPE FAMILY PROTEIN
Rv1388	mihF	0.0748706	11.4767	1.05327	up	0.512122	0.618226	0.999877	-5.68062	11.0544	11.4363	11.0759	11.3169	11.2811	11.1932	PUTATIVE INTEGRATION HOST FACTOR MIHF
Rv1389	gmk	0.11933	10.0396	1.08623	up	0.685707	0.506443	0.999877	-5.58106	9.56316	10.1595	10.0909	9.8585	10.0795	10.2335	PROBABLE GUANYLATE KINASE GMK
Rv1390	rpoZ	-0.00652823	11.2829	1.00454	down	-0.0393615	0.969275	0.999877	-5.8082	11.1878	11.3299	11.3069	11.0773	11.2982	11.4295	PROBABLE DNA-DIRECTED RNA POLYMERASE (OMEGA CHAIN) RPOZ (TRANSCRIPTASE OMEGA CHAIN) (RNA POLYMERASE OMEGA SUBUNIT)
Rv1391	dfp	-0.0526835	9.89515	1.03719	down	-0.346999	0.734839	0.999877	-5.74965	9.93542	10.1224	10.134	9.85325	10.0951	10.0853	PROBABLE DNA/PANTOTHENATE METABOLISM FLAVOPROTEIN HOMOLOG DFP
Rv1392	metK	-0.132514	9.94127	1.0962	down	-0.693853	0.501506	0.999877	-5.57573	10.2588	10.1857	10.4491	10.0741	10.1294	10.2926	PROBABLE S-ADENOSYLMETHIONINE SYNTHETASE METK (MAT) (AdoMet synthetase) (Methionine adenosyltransferase)
Rv1393c		0.145477	7.98908	1.1061	up	0.60379	0.557669	0.999877	-5.6314	8.58424	8.34314	8.13394	8.63043	8.5093	8.35803	PROBABLE MONOXYGENASE
Rv1394c	cyp132	0.073517	7.92371	1.05228	up	0.407865	0.69084	0.999877	-5.72719	8.37854	8.49993	8.32537	8.40826	8.46307	8.55306	PROBABLE CYTOCHROME P450 132 CYP132
Rv1395		-0.196468	4.91027	1.14589	down	-1.53528	0.151671	0.999877	-4.75563	5.02478	5.24445	4.95762	4.96894	4.94077	4.72774	PROBABLE TRANSCRIPTIONAL REGULATORY PROTEIN
Rv1396c	PE_PGRS25	-0.223047	10.2751	1.1672	down	-1.2058	0.252043	0.999877	-5.13426	10.2906	10.348	10.251	10.3059	9.86381	10.0508	PE-PGRS FAMILY PROTEIN
Rv1397c		-0.0269681	11.5141	1.01887	down	-0.173485	0.865276	0.999877	-5.79408	11.7705	12.0763	11.9419	11.5159	12.106	12.086	hypothetical protein
Rv1398c		-0.110411	12.3108	1.07954	down	-0.701705	0.496775	0.999877	-5.57055	13.0885	13.2883	13.5028	12.9229	13.209	13.4164	hypothetical protein
Rv1399c	lipH	0.152302	7.08908	1.11134	up	1.11369	0.288075	0.999877	-5.22806	6.86389	7.03666	6.85918	6.84577	7.09389	7.27697	PROBABLE LIPASE LIPH
Rv1400c	lipI	0.116369	8.17185	1.084	up	1.03789	0.320585	0.999877	-5.30084	7.63825	7.72653	7.41867	7.63576	7.78899	7.70781	PROBABLE LIPASE LIPH
Rv1401		-0.117126	8.01077	1.08457	down	-0.905007	0.383971	0.999877	-5.41818	8.41968	8.31779	8.11295	8.32453	8.16116	8.01335	POSSIBLE MEMBRANE PROTEIN
Rv1402	priA	-0.185226	7.63247	1.13699	down	-0.757045	0.464203	0.999877	-5.53247	8.1207	7.79765	7.65327	8.15506	7.36028	7.50061	PUTATIVE PRIMOSOMAL PROTEIN N' PRIA (Replication factor Y)
Rv1403c		0.0241165	4.53625	1.01686	up	0.17656	0.862915	0.999877	-5.79354	4.01205	4.03211	4.14573	3.90301	4.18463	4.17459	PUTATIVE METHYLTRANSFERASE
Rv1404		-0.0970752	9.83155	1.0696	down	-0.632187	0.539591	0.999877	-5.61462	9.77776	9.65256	9.17765	9.40824	9.59909	9.30942	PROBABLE TRANSCRIPTIONAL REGULATORY PROTEIN
Rv1405c		0.00143007	4.88256	1.00099	up	0.005436	0.995756	0.999877	-5.80895	4.55846	5.05748	4.27297	4.4526	4.90271	4.5379	PUTATIVE METHYLTRANSFERASE
Rv1406	fmt	-0.113286	6.83807	1.08169	down	-0.725341	0.482696	0.999877	-5.5546	6.7945	7.1704	6.69339	6.73294	6.86276	6.72273	PROBABLE METHIONYL-TRNA FORMYLTRANSFERASE FMT
Rv1407	fmu	0.0524733	6.14988	1.03704	up	0.400698	0.695963	0.999877	-5.73002	6.05949	6.07546	5.94676	6.37114	5.89449	5.9735	PROBABLE FMU PROTEIN (SUN PROTEIN)
Rv1408	rpe	-0.0066486	9.17581	1.00462	down	-0.0735714	0.942612	0.999877	-5.80628	9.18254	9.31691	9.16875	9.1571	9.28631	9.20483	PROBABLE RIBULOSE-PHOSPHATE 3-EPIMERASE RPE (PPE) (R5P3E) (Pentose-5-phosphate 3-epimerase)
Rv1409	ribG	-0.0193446	9.02755	1.0135	down	-0.135279	0.894723	0.999877	-5.79991	9.02695	9.15154	9.35498	9.19105	9.05642	9.22796	PROBABLE BIFUNCTIONAL riboflavin biosynthesis protein RIBG : Diaminohydroxyphosphoribosylaminopyrimidine deaminase (Riboflavin-specific deaminase) + 5-amino-6-(5-phosphoribosylamino) uracil reductase (HTP reductase)
Rv1410c		-0.025048	9.66161	1.01751	down	-0.199556	0.845302	0.999877	-5.78927	9.99408	9.92853	9.93423	9.97634	9.86559	9.93977	AMINOGLYCOSIDES/TETRACYCLINE-TRANSPORT INTEGRAL MEMBRANE PROTEIN
Rv1411c	lprG	0.0539939	10.5437	1.03813	up	0.507256	0.621531	0.999877	-5.68302	10.573	10.7441	10.6662	10.595	10.8246	10.7257	PROBABLE CONSERVED LIPOPROTEIN LPRG
Rv1412	ribC	0.0702583	7.35397	1.0499	up	0.581578	0.572039	0.999877	-5.64403	7.1149	7.35498	7.01888	7.27499	7.38128	7.04326	PROBABLE RIBOFLAVIN SYNTHASE ALPHA CHAIN RIBC (RIBE)
Rv1413		-0.0193306	7.63787	1.01349	down	-0.126206	0.901741	0.999877	-5.80108	7.58336	7.92719	7.82699	7.68462	7.79063	7.80429	hypothetical protein
Rv1414		0.0350044	5.30749	1.02456	up	0.229494	0.822503	0.999877	-5.78294	5.18118	5.15304	5.19934	5.30799	4.96905	5.36153	hypothetical protein
Rv1415	ribA2	-0.094532	9.11932	1.06772	down	-0.760991	0.461933	0.999877	-5.52966	9.51511	9.45529	9.3225	9.31117	9.37818	9.31995	PROBABLE RIBOFLAVIN BIOSYNTHESIS PROTEIN RIBA2 : GTP cyclohydrolase II + 3,4-dihydroxy-2-butanone 4-phosphate synthase (DHBP synthase)
Rv1416	ribH	-0.041435	9.43762	1.02914	down	-0.218114	0.83115	0.999877	-5.78545	9.77569	9.62995	9.65966	9.64689	9.60503	9.68907	PROBABLE RIBOFLAVIN SYNTHASE BETA CHAIN RIBH (6,7-dimethyl-8-ribityllumazine synthase) (DMRL synthase) (Lumazine synthase)
Rv1417		-0.0994726	8.08078	1.07138	down	-0.439115	0.668689	0.999877	-5.7143	7.8746	7.92773	8.15965	7.78645	7.73276	8.14435	POSSIBLE CONSERVED MEMBRANE PROTEIN
Rv1418	lprH	-0.0997972	8.52013	1.07162	down	-0.870945	0.401543	0.999877	-5.44606	8.30057	8.51415	8.64292	8.41677	8.25412	8.48736	PROBABLE LIPOPROTEIN LPRH
Rv1419		-0.166372	10.3191	1.12223	down	-1.67041	0.121718	0.999877	-4.58354	11.19	11.1794	10.9852	10.8598	11.0478	10.9478	hypothetical protein
Rv1420	uvrC	-0.148579	7.52183	1.10848	down	-1.23418	0.241683	0.999877	-5.10421	7.75356	7.69266	7.70939	7.5283	7.5578	7.62378	PROBABLE EXCINUCLEASE ABC (SUBUNIT C-NUCLEASE) UVRC
Rv1421		-0.184999	7.75904	1.13682	down	-1.81255	0.0959832	0.999877	-4.39379	8.27207	8.09138	8.20781	7.99768	7.90562	8.11296	hypothetical protein
Rv1422		-0.0477898	8.17015	1.03368	down	-0.33773	0.741632	0.999877	-5.75276	8.49878	8.60478	8.67482	8.5442	8.39455	8.69625	hypothetical protein
Rv1423	whiA	-0.0274235	8.81217	1.01919	down	-0.204092	0.841837	0.999877	-5.78837	8.75668	8.88952	8.84839	8.80251	8.73857	8.87124	PROBABLE TRANSCRIPTIONAL REGULATORY PROTEIN WHIA
Rv1424c		0.0409921	7.4541	1.02882	up	0.325808	0.750403	0.999877	-5.75664	7.34764	7.40395	7.69872	7.33602	7.5293	7.70796	POSSIBLE MEMBRANE PROTEIN
Rv1425		0.0381376	8.94168	1.02679	up	0.26201	0.797933	0.999877	-5.77507	9.52836	9.39359	9.26627	9.47106	9.51011	9.32147	hypothetical protein
Rv1426c	lipO	0.185876	6.91232	1.13751	up	1.00675	0.334705	0.999877	-5.32954	6.52341	6.12051	5.78456	6.6397	6.2545	6.0919	PROBABLE ESTERASE LIPO
Rv1427c	fadD12	0.379782	7.99215	1.30115	up	2.59111	0.0242585	0.999877	-3.24779	7.58505	7.339	6.97901	7.82247	7.70319	7.51675	POSSIBLE LONG-CHAIN-FATTY-ACID--CoA LIGASE FADD12 (FATTY-ACID-CoA SYNTHETASE) (FATTY-ACID-COA SYNTHASE)
Rv1428c		0.345709	8.14072	1.27078	up	2.35242	0.0373306	0.999877	-3.61272	7.34704	6.87228	7.27032	7.70181	7.3795	7.44545	hypothetical protein
Rv1429		-0.13783	5.66064	1.10025	down	-0.924642	0.374088	0.999877	-5.40169	5.65942	5.61009	5.57747	5.58915	5.47065	5.37368	hypothetical protein
Rv1430	PE16	0.12642	7.08774	1.09158	up	0.799222	0.440306	0.999877	-5.50172	6.34356	6.92021	6.72909	6.69801	6.88761	6.7865	PE FAMILY PROTEIN
Rv1431		0.173568	6.91507	1.12784	up	1.02332	0.327135	0.999877	-5.31436	7.37735	7.05126	7.16051	7.43831	7.34905	7.32246	CONSERVED MEMBRANE PROTEIN
Rv1432		0.126967	5.86817	1.092	up	0.623062	0.545363	0.999877	-5.62009	6.06501	5.83443	5.68367	6.16313	5.87064	5.93024	PROBABLE DEHYDROGENASE
Rv1433		0.237045	8.52135	1.17858	up	0.7301	0.479892	0.999877	-5.55134	7.42093	8.26459	8.72067	7.68729	8.60127	8.82876	POSSIBLE CONSERVED EXPORTED PROTEIN
Rv1434		-0.0267672	6.76081	1.01873	down	-0.152385	0.881515	0.999877	-5.79747	6.39259	6.5205	6.89693	6.17622	6.81661	6.73688	hypothetical protein
Rv1434		0.156467	6.78355	1.11455	up	0.908274	0.382314	0.999877	-5.41546	6.17103	6.59579	6.76136	6.36785	6.75242	6.87732	hypothetical protein
Rv1435c		0.0399552	9.51885	1.02808	up	0.126507	0.901508	0.999877	-5.80104	8.76475	9.56859	9.80063	8.62976	9.65199	9.97209	Probable conserved Proline, Glycine, Valine-rich secreted protein
Rv1436	gap	0.121826	10.1887	1.08811	up	0.754507	0.465667	0.999877	-5.53428	9.7987	10.0504	10.2106	10.0039	10.1524	10.2689	PROBABLE GLYCERALDEHYDE 3-PHOSPHATE DEHYDROGENASE GAP (GAPDH)
Rv1437	pgk	0.111269	10.4808	1.08018	up	0.825516	0.425819	0.999877	-5.4818	10.2131	10.2755	10.4365	10.3904	10.3103	10.5582	PROBABLE PHOSPHOGLYCERATE KINASE PGK
Rv1438	tpi	0.141973	9.12225	1.10341	up	0.914467	0.379187	0.999877	-5.41028	8.5295	8.84459	8.93678	8.73914	8.90685	9.0908	PROBABLE TRIOSEPHOSPHATE ISOMERASE TPI (TIM)
Rv1439c		0.0305313	5.39621	1.02139	up	0.304393	0.766249	0.999877	-5.76326	5.35952	5.51072	5.37246	5.33463	5.45506	5.54461	hypothetical protein
Rv1440	secG	-0.0256569	9.81144	1.01794	down	-0.151186	0.88244	0.999877	-5.79765	9.20527	9.34734	9.72528	9.30984	9.43511	9.45597	PROBABLE PROTEIN-EXPORT MEMBRANE PROTEIN (TRANSLOCASE SUBUNIT) SECG
Rv1441c	PE_PGRS26	0.055105	9.17285	1.03893	up	0.328494	0.748424	0.999877	-5.75578	8.85712	8.52104	8.40404	9.00154	8.41827	8.52772	PE-PGRS FAMILY PROTEIN
Rv1442	bisC	-0.108568	8.29044	1.07816	down	-0.77367	0.454687	0.999877	-5.52053	8.80567	8.52015	8.55878	8.66086	8.31858	8.57947	PROBABLE BIOTIN SULFOXIDE REDUCTASE BISC (BDS reductase) (BSO reductase)
Rv1443c		-0.104043	8.43048	1.07478	down	-1.1182	0.286224	0.999877	-5.22361	8.74472	8.85189	8.7317	8.66511	8.62258	8.72849	hypothetical protein
Rv1444c		-0.0616421	9.13402	1.04365	down	-0.390982	0.702934	0.999877	-5.73378	9.24388	9.21373	9.36156	9.08229	9.26698	9.28498	hypothetical protein
Rv1445c	devB	0.0311438	8.75594	1.02182	up	0.332553	0.745436	0.999877	-5.75446	8.93364	8.90398	8.95361	8.96732	8.83371	9.08363	PROBABLE 6-PHOSPHOGLUCONOLACTONASE DEVB (6PGL)
Rv1446c	opcA	-0.0667033	9.11162	1.04732	down	-0.656188	0.524574	0.999877	-5.59988	9.46112	9.59071	9.29447	9.36219	9.33887	9.44513	PUTATIVE OXPP CYCLE PROTEIN OPCA
Rv1447c	zwf2	0.0170685	9.33195	1.0119	up	0.177853	0.861923	0.999877	-5.79332	9.61128	9.53309	9.62208	9.66267	9.57997	9.57502	PROBABLE GLUCOSE-6-PHOSPHATE 1-DEHYDROGENASE ZWF2 (G6PD)
Rv1448c	tal	-0.0342027	10.0734	1.02399	down	-0.309538	0.762432	0.999877	-5.76171	10.4166	10.3666	10.1127	10.3991	10.2363	10.1581	PROBABLE TRANSALDOLASE TAL
Rv1449c	tkt	0.110882	9.98132	1.07989	up	1.0559	0.312623	0.999877	-5.28392	9.93774	9.8415	9.80265	10.1706	9.86798	9.87597	PROBABLE TRANSKETOLASE TKT (TK)
Rv1450c	PE_PGRS27	0.0666923	5.68681	1.04731	up	0.404669	0.693122	0.999877	-5.72846	5.61492	5.36408	5.00589	5.66734	5.23818	5.27945	PE-PGRS FAMILY PROTEIN
Rv1451	ctaB	-0.058284	8.9037	1.04123	down	-0.465227	0.650427	0.999877	-5.70282	8.96672	9.2237	9.28833	8.9147	9.138	9.2512	PROBABLE CYTOCHROME C OXIDASE ASSEMBLY FACTOR CTAB
Rv1452c	PE_PGRS28	-0.119201	6.17618	1.08613	down	-0.7664	0.458833	0.999877	-5.52578	6.19029	6.38414	5.89316	6.24635	5.92971	5.93392	PE-PGRS FAMILY PROTEIN
Rv1453		0.164597	7.49443	1.12085	up	0.850895	0.41214	0.999877	-5.46204	7.05361	6.90087	7.13059	7.30685	7.19453	7.07748	POSSIBLE TRANSCRIPTIONAL ACTIVATOR PROTEIN
Rv1454c	qor	0.169483	6.98442	1.12466	up	1.25225	0.235268	0.999877	-5.08481	6.5796	6.96357	6.88587	6.87761	6.98702	7.07287	PROBABLE QUINONE REDUCTASE QOR (NADPH:quinone reductase) (Zeta-crystallin homolog protein)
Rv1455		-0.0678932	4.74492	1.04818	down	-0.464352	0.651035	0.999877	-5.70322	4.36182	4.51368	4.64806	4.52491	4.42838	4.36659	hypothetical protein
Rv1456c		0.153138	6.58852	1.11199	up	0.676624	0.511982	0.999877	-5.58693	5.84465	5.47038	6.45496	5.95417	5.99979	6.27544	PROBABLE UNIDENTIFIED ANTIBIOTIC-TRANSPORT INTEGRAL MEMBRANE ABC TRANSPORTER
Rv1457c		0.0816971	7.71017	1.05826	up	0.385123	0.707152	0.999877	-5.736	7.33222	7.77452	7.96146	7.44476	7.92606	7.94248	PROBABLE UNIDENTIFIED ANTIBIOTIC-TRANSPORT INTEGRAL MEMBRANE ABC TRANSPORTER
Rv1458c		0.0992787	8.85034	1.07124	up	0.882759	0.395388	0.999877	-5.4365	8.48665	8.52037	8.54743	8.71353	8.49464	8.64411	PROBABLE UNIDENTIFIED ANTIBIOTIC-TRANSPORT ATP-BINDING PROTEIN ABC TRANSPORTER
Rv1459c		-0.0463242	7.53661	1.03263	down	-0.463843	0.651389	0.999877	-5.70345	7.70192	7.65828	7.52657	7.61321	7.54652	7.58806	POSSIBLE CONSERVED INTEGRAL MEMBRANE PROTEIN
Rv1460		-0.250877	9.06994	1.18993	down	-0.905596	0.383672	0.999877	-5.41769	10.1154	9.61363	8.89041	9.36836	9.53545	8.963	PROBABLE TRANSCRIPTIONAL REGULATORY PROTEIN
Rv1461		-0.0028581	9.8554	1.00198	down	-0.0153917	0.987983	0.999877	-5.80885	10.5296	10.3792	9.93589	10.4461	10.4814	9.90859	hypothetical protein
Rv1462		-0.00249175	8.31121	1.00173	down	-0.0152608	0.988085	0.999877	-5.80885	8.86927	8.75213	8.45353	8.88903	8.83935	8.33907	hypothetical protein
Rv1463		0.108926	9.0519	1.07843	up	0.43522	0.671433	0.999877	-5.71596	9.39665	9.14696	8.849	9.42361	9.42127	8.8745	PROBABLE CONSERVED ATP-BINDING PROTEIN ABC TRANSPORTER
Rv1464	csd	-0.0383324	8.46563	1.02693	down	-0.21788	0.831329	0.999877	-5.7855	8.88121	9.14001	8.99631	8.98693	9.12939	8.78621	PROBABLE CYSTEINE DESULFURASE CSD
Rv1465		-0.185877	7.71328	1.13751	down	-1.14298	0.276209	0.999877	-5.19886	8.39296	8.40068	8.27589	8.34501	8.32175	7.84515	POSSIBLE NITROGEN FIXATION RELATED PROTEIN
Rv1466		-0.267698	8.41289	1.20389	down	-1.01446	0.331167	0.999877	-5.3225	8.81767	8.64758	8.70107	8.62784	8.54327	8.19211	hypothetical protein
Rv1467c	fadE15	0.0585464	8.23013	1.04142	up	0.155175	0.879365	0.999877	-5.79705	8.88741	8.94288	8.25131	8.81101	9.12345	8.32277	PROBABLE ACYL-CoA DEHYDROGENASE FADE15
Rv1468c	PE_PGRS29	-0.183093	9.76336	1.13532	down	-1.41833	0.182538	0.999877	-4.89716	10.4211	10.5018	10.2172	10.3599	10.051	10.18	PE-PGRS FAMILY PROTEIN
Rv1469	ctpD	0.398663	7.28267	1.31829	up	1.13404	0.27979	0.999877	-5.20783	5.91742	7.05093	7.30807	6.50783	7.35633	7.60825	PROBABLE CATION TRANSPORTER P-TYPE ATPASE D CTPD
Rv1470	trxA	-0.0074172	8.4668	1.00515	down	-0.0455192	0.964472	0.999877	-5.80794	8.41765	8.24132	8.42205	8.15622	8.36116	8.54139	PROBABLE THIOREDOXIN TRXA
Rv1471	trxB1	-0.0185417	9.17904	1.01294	down	-0.0522073	0.959257	0.999877	-5.80761	8.68335	9.48302	8.72154	8.7252	9.59684	8.51025	PROBABLE THIOREDOXIN TRXB1
Rv1472	echA12	-0.0291521	8.40396	1.02041	down	-0.206346	0.840117	0.999877	-5.78791	8.12636	8.54877	8.64776	8.29301	8.56055	8.38188	POSSIBLE ENOYL-CoA HYDRATASE ECHA12 (ENOYL HYDRASE) (UNSATURATED ACYL-CoA HYDRATASE) (CROTONASE)
Rv1473		-6.59282e-05	8.63313	1.00005	down	-0.000594017	0.999536	0.999877	-5.80896	8.77346	8.92588	8.96752	8.99557	8.77257	8.89852	PROBABLE MACROLIDE-TRANSPORT ATP-BINDING PROTEIN ABC TRANSPORTER
Rv1473A		-0.101518	8.03886	1.0729	down	-0.521276	0.612034	0.999877	-5.67605	8.68141	8.59908	8.15386	8.46231	8.53426	8.13323	POSSIBLE TRANSCRIPTIONAL REGULATORY PROTEIN
Rv1474c		0.114113	7.65243	1.08231	up	0.674766	0.51312	0.999877	-5.58813	7.63068	7.82245	7.93235	7.93812	7.91877	7.87093	PROBABLE TRANSCRIPTIONAL REGULATORY PROTEIN
Rv1475c	acn	0.00444386	8.64393	1.00308	up	0.0357671	0.972079	0.999877	-5.80833	8.89899	8.70103	8.47539	8.79077	8.73876	8.55921	PROBABLE IRON-REGULATED ACONITATE HYDRATASE ACN (Citrate hydro-lyase) (Aconitase)
Rv1476		0.089415	9.1862	1.06394	up	0.424315	0.67914	0.999877	-5.72052	8.75604	8.73563	8.78197	8.87473	8.83755	8.82962	POSSIBLE MEMBRANE PROTEIN
Rv1477		0.11412	9.6023	1.08231	up	0.465783	0.650041	0.999877	-5.70257	8.83378	9.37726	9.66006	8.89344	9.38208	9.93795	HYPOTHETICAL INVASION PROTEIN
Rv1478		0.162396	8.48704	1.11914	up	0.67194	0.514852	0.999877	-5.58993	7.51459	8.14947	8.38483	7.7616	8.12233	8.65215	HYPOTHETICAL INVASION PROTEIN
Rv1479	moxR1	-0.0227752	11.2593	1.01591	down	-0.206747	0.839811	0.999877	-5.78783	11.1831	11.1031	11.1291	11.2099	11.0345	11.1026	PROBABLE TRANSCRIPTIONAL REGULATORY PROTEIN MOXR1
Rv1480		-0.108242	9.08305	1.07791	down	-0.564726	0.583074	0.999877	-5.65331	9.01313	9.23223	9.4625	9.05479	8.98728	9.34107	hypothetical protein
Rv1481		-0.0485878	9.07197	1.03425	down	-0.425458	0.678331	0.999877	-5.72005	9.10374	9.05844	9.01009	9.04133	8.89855	9.08663	PROBABLE MEMBRANE PROTEIN
Rv1482c		-0.0262432	4.1183	1.01836	down	-0.214123	0.834188	0.999877	-5.7863	3.93367	4.0843	4.12425	3.95494	4.04982	4.05873	hypothetical protein
Rv1483	fabG1	0.115432	9.9208	1.0833	up	1.09628	0.295312	0.999877	-5.24514	9.44337	9.45733	9.62527	9.5962	9.60388	9.67219	3-OXOACYL-[ACYL-CARRIER PROTEIN] REDUCTASE FABG1 (3-KETOACYL-ACYL CARRIER PROTEIN REDUCTASE) (MYCOLIC ACID BIOSYNTHESIS A PROTEIN)
Rv1484	inhA	-0.00436074	10.5236	1.00303	down	-0.0284373	0.977799	0.999877	-5.80856	10.4173	10.4849	10.5637	10.4302	10.5389	10.4838	NADH-DEPENDENT ENOYL-[ACYL-CARRIER-PROTEIN] REDUCTASE INHA (NADH-DEPENDENT ENOYL-ACP REDUCTASE)
Rv1485	hemZ	-0.0606126	7.60841	1.04291	down	-0.286115	0.779862	0.999877	-5.76857	7.24826	7.45756	7.60348	7.20613	7.21093	7.7104	FERROCHELATASE HEMZ (PROTOHEME FERRO-LYASE) (HEME SYNTHETASE)
Rv1486c		-0.255056	8.82209	1.19338	down	-2.04288	0.0645963	0.999877	-4.07045	9.46195	9.66644	9.54249	9.12353	9.2957	9.48649	hypothetical protein
Rv1487		-0.13239	10.6523	1.09611	down	-1.19282	0.256895	0.999877	-5.14782	11.0102	11.0594	10.843	10.8172	10.844	10.8542	CONSERVED MEMBRANE PROTEIN
Rv1488		-0.0874949	10.6532	1.06252	down	-0.863969	0.405209	0.999877	-5.45166	11.2647	11.1243	11.036	11.0818	11.0187	11.0621	POSSIBLE EXPORTED CONSERVED PROTEIN
Rv1489		-0.0872449	10.0542	1.06234	down	-0.982703	0.345913	0.999877	-5.3512	10.4638	10.4775	10.5513	10.3754	10.433	10.4225	hypothetical protein
Rv1489A		-0.120051	8.99117	1.08677	down	-0.986516	0.344118	0.999877	-5.34779	9.29153	9.10192	9.45734	9.04856	9.08448	9.3576	hypothetical protein
Rv1490		0.0688416	5.4038	1.04887	up	0.336406	0.742604	0.999877	-5.7532	5.17371	4.85978	5.15618	5.22844	4.99059	5.17717	PROBABLE MEMBRANE PROTEIN
Rv1491c		-0.0412735	9.34043	1.02902	down	-0.426351	0.677699	0.999877	-5.71968	9.94269	9.9739	10.1311	9.97499	9.86785	10.081	CONSERVED MEMBRANE PROTEIN
Rv1492	mutA	0.00497977	7.00483	1.00346	up	0.0372265	0.970941	0.999877	-5.80828	7.14698	7.07036	6.64163	7.08667	6.83993	6.94731	PROBABLE METHYLMALONYL-CoA MUTASE SMALL SUBUNIT MUTA (MCM)
Rv1493	mutB	0.072796	7.55565	1.05175	up	0.557534	0.587817	0.999877	-5.65719	7.24362	7.10888	7.23155	7.34273	7.09898	7.36073	PROBABLE METHYLMALONYL-CoA MUTASE LARGE SUBUNIT MUTB (MCM)
Rv1494		-0.00701762	8.6651	1.00488	down	-0.075386	0.941199	0.999877	-5.80615	8.03473	8.13473	8.12261	8.13301	8.13295	8.00504	hypothetical protein
Rv1495		0.154297	7.49774	1.11288	up	1.3313	0.208798	0.999877	-4.99755	6.58851	6.67577	6.84537	6.7134	7.01828	6.84086	hypothetical protein
Rv1496		-0.00912885	6.61395	1.00635	down	-0.0678297	0.947082	0.999877	-5.80669	6.28937	6.44204	6.51382	6.1319	6.50811	6.57783	Possible transport system kinase
Rv1497	lipL	0.00569729	8.7218	1.00396	up	0.0473807	0.96302	0.999877	-5.80785	8.32819	8.28583	8.08934	8.34017	8.18324	8.19704	PROBABLE ESTERASE LIPL
Rv1498c		-0.0114324	9.11298	1.00796	down	-0.0951722	0.925811	0.999877	-5.80448	9.12893	9.1156	9.16026	9.07764	9.15159	9.14126	PROBABLE METHYLTRANSFERASE
Rv1498A		0.158621	8.26793	1.11622	up	0.931614	0.370621	0.999877	-5.39577	7.90946	8.24694	8.12496	7.9713	8.37228	8.41365	hypothetical protein
Rv1499		-0.0899645	4.7221	1.06434	down	-0.733037	0.478166	0.999877	-5.54931	4.65727	4.51763	4.81858	4.45591	4.5289	4.73877	hypothetical protein
Rv1500		0.0587088	9.98325	1.04153	up	0.266219	0.794769	0.999877	-5.77397	10.1019	9.80479	9.74891	10.0889	9.97858	9.76424	PROBABLE GLYCOSYLTRANSFERASE
Rv1501		-0.00731695	10.1039	1.00508	down	-0.0517513	0.959612	0.999877	-5.80764	10.2229	9.69938	10.0026	10.0754	9.84472	9.98282	hypothetical protein
Rv1502		-0.0605601	9.80524	1.04287	down	-0.387377	0.705528	0.999877	-5.73515	10.4087	10.0545	10.0436	10.3015	9.96711	10.0565	hypothetical protein
Rv1503c		-0.0841363	5.74567	1.06005	down	-0.673471	0.513913	0.999877	-5.58896	5.73099	5.74949	5.65737	5.52144	5.5642	5.7998	hypothetical protein
Rv1504c		0.0412569	7.91508	1.02901	up	0.355646	0.728523	0.999877	-5.74668	7.46302	7.59561	7.65327	7.60196	7.46871	7.76501	hypothetical protein
Rv1505c		-0.105847	7.18112	1.07613	down	-0.736131	0.476352	0.999877	-5.54717	7.15118	6.9399	6.93625	6.79182	6.8832	7.03477	hypothetical protein
Rv1506c		-0.0270058	7.2659	1.0189	down	-0.193897	0.849628	0.999877	-5.79037	7.18066	6.84369	6.88239	6.93287	6.80974	7.08311	hypothetical protein
Rv1507c		0.146486	8.97977	1.10687	up	1.00446	0.335761	0.999877	-5.33162	8.92677	8.65927	8.82395	8.97884	8.94787	8.92272	hypothetical protein
Rv1507A		-0.0723553	5.7204	1.05143	down	-0.129827	0.898939	0.999877	-5.80062	5.23814	5.23692	6.35074	5.32958	5.41611	5.86305	hypothetical protein
Rv1508c		0.173881	8.54188	1.12809	up	1.40927	0.185136	0.999877	-4.90781	8.22969	8.10345	8.29804	8.35078	8.50081	8.30123	Probable membrane protein
Rv1508A		-0.108265	6.75243	1.07793	down	-0.782507	0.44968	0.999877	-5.51409	6.78493	7.12741	7.08214	6.73714	7.1185	6.81405	hypothetical protein
Rv1509		0.0605271	7.365	1.04285	up	0.562608	0.584468	0.999877	-5.65446	7.42038	7.19947	7.35258	7.38746	7.4027	7.36385	hypothetical protein
Rv1510		0.0268017	6.05654	1.01875	up	0.164015	0.872557	0.999877	-5.79565	5.99331	5.9299	6.01291	5.98729	5.97559	6.05364	conserved probable membrane protein
Rv1511	gmdA	0.00691724	8.68816	1.00481	up	0.0560964	0.956225	0.999877	-5.80741	8.33385	8.21702	8.62009	8.45089	8.35151	8.3893	GDP-D-mannose dehydratase gmdA (GDP-mannose 4,6 dehydratase) (GMD)
Rv1512	epiA	0.14363	8.60551	1.10468	up	1.32936	0.209418	0.999877	-4.99974	8.50202	8.53378	8.52685	8.51372	8.70626	8.77357	probable nucleotide-sugar epimerase epiA
Rv1513		-0.0664332	8.14891	1.04712	down	-0.419545	0.682524	0.999877	-5.72248	7.66559	8.03071	7.96936	7.74557	7.77617	7.94462	hypothetical protein
Rv1514c		0.221825	7.23918	1.16621	up	2.02367	0.0667965	0.999877	-4.09807	7.01018	7.06921	7.09913	7.40783	7.2274	7.20875	hypothetical protein
Rv1515c		0.34698	7.69398	1.2719	up	2.09969	0.0584821	0.999877	-3.98817	7.21674	7.09973	7.40797	7.4551	7.73127	7.57902	hypothetical protein
Rv1516c		0.386434	6.72043	1.30716	up	1.8815	0.0853669	0.999877	-4.2989	5.94715	6.12871	5.92203	6.35204	6.54784	6.2573	probable sugar transferase
Rv1517		0.0712254	8.55736	1.05061	up	0.428426	0.67623	0.999877	-5.71881	8.91738	8.8714	8.99769	8.97884	8.91642	9.10488	CONSERVED HYPOTHETICAL TRANSMEMBRANE PROTEIN
Rv1518		0.00153083	6.48772	1.00106	up	0.00901515	0.992961	0.999877	-5.80892	6.82153	6.4516	6.73905	6.82391	6.39651	6.79634	hypothetical protein
Rv1519		-0.125836	5.70574	1.09114	down	-0.679315	0.510337	0.999877	-5.5852	5.80619	5.54218	5.43715	5.56833	5.66745	5.17223	hypothetical protein
Rv1520		0.172935	8.13808	1.12735	up	0.825126	0.426032	0.999877	-5.4821	8.00773	8.4149	8.34257	8.15073	8.57556	8.5577	probable sugar transferase
Rv1521	fadD25	0.0457438	9.89857	1.03222	up	0.343723	0.737237	0.999877	-5.75076	10.0894	9.72275	9.66873	10.0042	9.89239	9.72145	PROBABLE FATTY-ACID-CoA LIGASE FADD25 (FATTY-ACID-CoA SYNTHETASE) (FATTY-ACID-CoA SYNTHASE)
Rv1522c	mmpL12	-0.0261954	8.87297	1.01832	down	-0.117527	0.908464	0.999877	-5.80213	9.51415	8.89665	8.65939	9.39682	8.88424	8.71055	PROBABLE CONSERVED TRANSMEMBRANE TRANSPORT PROTEIN MMPL12
Rv1523		-0.0144257	8.70031	1.01005	down	-0.120141	0.906438	0.999877	-5.80182	8.35956	8.20519	8.21318	8.28443	8.22139	8.22884	Probable methyltransferase
Rv1524		0.143408	7.62742	1.10451	up	1.19896	0.254588	0.999877	-5.14141	7.48435	7.23339	7.26312	7.60146	7.32535	7.48427	Probable glycosyltransferase
Rv1525	wbbL2	0.0464962	7.73579	1.03275	up	0.337092	0.7421	0.999877	-5.75297	7.5575	7.16287	7.32285	7.50089	7.21847	7.46334	POSSIBLE RHAMNOSYL TRANSFERASE WBBL2
Rv1526c		0.0699447	6.96794	1.04968	up	0.365046	0.721681	0.999877	-5.74336	7.13715	6.58607	6.79546	7.09853	6.87102	6.75896	Probable glycosyltransferase
Rv1527c	pks5	-0.000981597	9.40763	1.00068	down	-0.00338753	0.997355	0.999877	-5.80896	9.80998	8.92381	8.73545	9.79308	8.76713	8.90608	Probable polyketide synthase pks5
Rv1528c	papA4	-0.0548854	4.43369	1.03878	down	-0.269723	0.792137	0.999877	-5.77305	4.1428	4.34799	4.28753	4.19852	4.33095	4.08418	PROBABLE CONSERVED POLYKETIDE SYNTHASE ASSOCIATED PROTEIN PAPA4
Rv1529	fadD24	0.0996015	8.26931	1.07148	up	0.757536	0.46392	0.999877	-5.53212	7.75019	7.86621	8.01321	7.88941	8.07151	7.9675	PROBABLE FATTY-ACID-CoA LIGASE FADD24 (FATTY-ACID-CoA SYNTHETASE) (FATTY-ACID-CoA SYNTHASE)
Rv1530	adh	-0.00149193	6.12094	1.00103	down	-0.0101278	0.992092	0.999877	-5.80891	5.68343	5.99319	5.62798	5.95015	5.81088	5.53909	Probable alcohol dehydrogenase adh
Rv1531		0.020136	8.16552	1.01406	up	0.174621	0.864404	0.999877	-5.79388	7.71224	7.89912	7.75742	7.68449	7.96629	7.77842	hypothetical protein
Rv1532c		0.0193633	5.66843	1.01351	up	0.133366	0.896202	0.999877	-5.80016	5.58307	5.67063	5.35487	5.31333	5.53511	5.81822	hypothetical protein
Rv1533		0.00599792	8.24285	1.00417	up	0.0579098	0.954811	0.999877	-5.8073	8.24731	8.23014	8.24662	8.29847	8.14322	8.30039	hypothetical protein
Rv1534		-0.0485703	8.3242	1.03424	down	-0.354535	0.729333	0.999877	-5.74706	8.33588	8.22371	8.67655	8.29834	8.23898	8.55311	Probable transcriptional regulator
Rv1535		-0.172991	8.81781	1.12739	down	-1.09727	0.294897	0.999877	-5.24418	7.45447	7.78964	7.60341	7.17511	7.5953	7.55814	hypothetical protein
Rv1536	ileS	-0.10862	7.89892	1.0782	down	-0.499001	0.627157	0.999877	-5.68704	8.01998	7.95265	7.81474	7.8914	7.77006	7.80005	isoleucyl-tRNA synthetase ileS
Rv1537	dinX	0.0415122	5.3464	1.02919	up	0.261506	0.798312	0.999877	-5.7752	5.26864	5.08082	5.1455	5.41972	5.00796	5.19183	PROBABLE DNA POLYMERASE IV DINX (POL IV 1) (DNA NUCLEOTIDYLTRANSFERASE (DNA-DIRECTED))
Rv1538c	ansA	0.0218967	6.96342	1.01529	up	0.179162	0.860918	0.999877	-5.79309	6.37452	6.69359	6.41117	6.4754	6.51621	6.55335	Probable L-aparaginase ansA
Rv1539	lspA	-0.0186623	9.42201	1.01302	down	-0.112806	0.912124	0.999877	-5.80266	9.41908	9.74646	9.54307	9.40404	9.59746	9.65112	PROBABLE LIPOPROTEIN SIGNAL PEPTIDASE LSPA
Rv1540		-0.00713731	8.43716	1.00496	down	-0.0389063	0.96963	0.999877	-5.80821	8.48297	8.60405	8.66462	8.41927	8.59546	8.7155	CONSERVED HYPOTHETICAL PROTEIN MEMBER OF yabO/yceC/yfiI FAMILY
Rv1541c	lprI	-0.152847	8.49185	1.11176	down	-0.645497	0.531233	0.999877	-5.60651	9.30143	8.68553	9.16769	9.12572	8.71979	8.8506	Possible lipoprotein lprI
Rv1542c	glbN	-0.172883	8.24878	1.12731	down	-0.922997	0.374908	0.999877	-5.40309	12.357	11.716	11.9461	12.1999	11.7192	11.5814	Probable hemoglobin glbN
Rv1543		0.142715	10.0506	1.10398	up	1.23101	0.242823	0.999877	-5.10759	9.38578	9.33953	9.20204	9.61502	9.38596	9.35451	POSSIBLE FATTY ACYL-CoA REDUCTASE
Rv1544		0.106238	9.41415	1.07642	up	0.610631	0.553283	0.999877	-5.62743	9.28271	9.13679	8.80153	9.42493	9.16515	8.94966	Possible ketoacyl reductase
Rv1545		-0.129164	8.35955	1.09366	down	-0.813395	0.432458	0.999877	-5.49106	8.19073	8.15216	8.33886	8.10085	7.93608	8.25734	hypothetical protein
Rv1546		-0.0871026	8.04763	1.06223	down	-0.673179	0.514092	0.999877	-5.58914	8.01895	8.01239	8.00819	7.93749	7.91804	7.92269	hypothetical protein
Rv1547	dnaE1	0.0695262	10.0001	1.04937	up	0.28331	0.781959	0.999877	-5.76935	9.35966	10.1422	10.3403	9.55803	10.1287	10.3639	PROBABLE DNA POLYMERASE III (ALPHA CHAIN) DNAE1 (DNA NUCLEOTIDYLTRANSFERASE)
Rv1548c	PPE21	0.326143	9.4181	1.25366	up	1.11267	0.288497	0.999877	-5.22907	9.39922	8.54926	8.57997	9.75164	9.01169	8.74356	PPE FAMILY PROTEIN
Rv1549	fadD11.1	0.0869836	7.47054	1.06215	up	0.590567	0.566199	0.999877	-5.63897	7.38955	7.20014	7.40629	7.62538	7.33151	7.30004	POSSIBLE FATTY-ACID-CoA LIGASE FADD11.1 (FATTY-ACID-CoA SYNTHETASE) (FATTY-ACID-CoA SYNTHASE)
Rv1550	fadD11	0.064598	6.24515	1.04579	up	0.477944	0.641617	0.999877	-5.697	6.42896	6.2653	6.28714	6.61737	6.16437	6.39346	PROBABLE FATTY-ACID-CoA LIGASE FADD11 (FATTY-ACID-CoA SYNTHETASE) (FATTY-ACID-CoA SYNTHASE)
Rv1551	plsB1	0.0805525	5.2222	1.05742	up	0.48245	0.63851	0.999877	-5.69491	5.51627	5.23186	5.37765	5.66375	5.1546	5.54909	Possible acyltransferase plsB1
Rv1552	frdA	-0.0600284	4.78191	1.04249	down	-0.166112	0.870944	0.999877	-5.79531	5.83462	4.51261	4.50685	5.34782	4.55695	4.76922	PROBABLE FUMARATE REDUCTASE [FLAVOPROTEIN SUBUNIT] FRDA (FUMARATE DEHYDROGENASE) (FUMARIC HYDROGENASE)
Rv1553	frdB	0.105682	4.92514	1.076	up	0.345125	0.73621	0.999877	-5.75029	5.64778	4.6906	4.75509	5.61971	4.86009	4.93073	PROBABLE FUMARATE REDUCTASE [IRON-SULFUR SUBUNIT] FRDB (FUMARATE DEHYDROGENASE) (FUMARIC HYDROGENASE)
Rv1554	frdC	-0.0486377	4.65211	1.03429	down	-0.3621	0.723823	0.999877	-5.74441	4.71933	4.62353	4.56887	4.65756	4.44107	4.6672	PROBABLE FUMARATE REDUCTASE [MEMBRANE ANCHOR SUBUNIT] FRDC (FUMARATE DEHYDROGENASE) (FUMARIC HYDROGENASE)
Rv1555	frdD	0.0986686	5.12388	1.07078	up	0.353463	0.730116	0.999877	-5.74743	5.12365	4.95305	4.94272	5.30172	5.02202	4.99168	PROBABLE FUMARATE REDUCTASE [MEMBRANE ANCHOR SUBUNIT] FRDD (FUMARATE DEHYDROGENASE) (FUMARIC HYDROGENASE)
Rv1556		-0.243303	7.53471	1.1837	down	-1.05604	0.312564	0.999877	-5.28379	7.1247	7.24636	7.1247	6.91656	7.03791	6.81137	Possible regulatory protein
Rv1557	mmpL6	-0.225621	5.53768	1.16928	down	-1.35487	0.201394	0.999877	-4.97079	6.06157	6.35699	6.23316	5.76424	6.22716	5.98344	PROBABLE CONSERVED TRANSMEMBRANE TRANSPORT PROTEIN MMPL6
Rv1558		-0.0123692	8.8674	1.00861	down	-0.0983343	0.923355	0.999877	-5.80418	8.78006	8.9018	9.10701	8.7079	9.03274	9.01113	hypothetical protein
Rv1559	ilvA	0.122723	7.78038	1.08879	up	0.755833	0.464902	0.999877	-5.53333	7.98235	7.85806	8.12045	8.05006	8.04775	8.23122	Probable threonine dehydratase ilvA
Rv1560		-0.0858337	7.19633	1.0613	down	-0.827605	0.424682	0.999877	-5.4802	7.28899	7.2154	7.42073	7.17048	7.27112	7.22602	hypothetical protein
Rv1561		-0.0652358	6.84066	1.04626	down	-0.498497	0.627501	0.999877	-5.68728	6.72053	6.87224	6.73676	6.40849	6.82214	6.90319	hypothetical protein
Rv1562c	treZ	-0.142317	6.49088	1.10368	down	-1.22242	0.245934	0.999877	-5.11672	6.78697	6.69099	6.62409	6.72269	6.38314	6.56927	Maltooligosyltrehalose trehalohydrolase TreZ
Rv1563c	treY	-0.0487193	5.86631	1.03435	down	-0.376086	0.713677	0.999877	-5.73936	6.05762	5.96795	5.71134	6.00522	5.83285	5.75268	Maltooligosyltrehalose synthase TreY
Rv1564c	treX	0.0453054	7.58788	1.0319	up	0.350802	0.732059	0.999877	-5.74835	7.45691	7.1918	7.63432	7.47322	7.37035	7.57538	Probable Maltooligosyltrehalose synthase TreX
Rv1565c		0.0472338	8.90468	1.03328	up	0.481654	0.639058	0.999877	-5.69528	9.00106	8.76503	8.73807	8.9163	8.83909	8.89046	CONSERVED HYPOTHETICAL MEMBRANE PROTEIN
Rv1566c		0.181004	9.49817	1.13367	up	0.765701	0.459233	0.999877	-5.52628	8.45567	8.94021	9.06118	8.44848	9.10906	9.44255	Possible inv protein
Rv1567c		-0.130955	8.0394	1.09502	down	-1.44503	0.175057	0.999877	-4.86549	8.31583	8.33432	8.35147	8.23252	8.21496	8.16128	Probable hypothetical membrane protein
Rv1568	bioA	0.0087094	6.77197	1.00606	up	0.0569165	0.955586	0.999877	-5.80736	6.22517	6.67376	6.74038	6.44088	6.70928	6.51528	PROBABLE ADENOSYLMETHIONINE-8-AMINO-7-OXONONANOATE AMINOTRANSFERASE BIOA
Rv1569	bioF1	0.0183971	7.46717	1.01283	up	0.110448	0.913952	0.999877	-5.80292	7.33057	7.68806	7.63641	7.54191	7.45262	7.7157	PROBABLE 8-AMINO-7-OXONONANOATE SYNTHASE BIOF1 (AONS) (8-AMINO-7-KETOPELARGONATE SYNTHASE) (7-KETO-8-AMINO-PELARGONIC ACID SYNTHETASE) (7-KAP SYNTHETASE) (L-ALANINE--PIMELYL CoA LIGASE)
Rv1570	bioD	0.0411898	5.26693	1.02896	up	0.315363	0.758117	0.999877	-5.75993	5.18925	5.45304	5.12893	5.47171	5.17312	5.24996	Probable dethiobiotin synthetase bioD
Rv1571		0.011488	5.84566	1.00799	up	0.0796285	0.937897	0.999877	-5.80582	5.35941	5.54508	5.60412	5.48297	5.54347	5.51663	hypothetical protein
Rv1572c		0.045131	8.02999	1.03178	up	0.175947	0.863386	0.999877	-5.79365	7.11644	6.59012	6.63996	7.14458	6.60704	6.73028	hypothetical protein
Rv1572c		0.228531	7.72655	1.17164	up	0.836043	0.420109	0.999877	-5.47367	6.88049	6.05883	6.48709	7.04442	6.64706	6.42053	hypothetical protein
Rv1573		-0.0426137	5.40531	1.02998	down	-0.297689	0.771233	0.999877	-5.76525	5.43991	5.4348	5.30894	5.53015	5.3194	5.20626	Probable phiRV1 phage protein
Rv1574		-0.21931	5.43858	1.16418	down	-1.77901	0.101569	0.999877	-4.4393	5.60062	5.447	5.67642	5.20569	5.44121	5.4192	Probable phiRV1 phage related protein
Rv1575		-0.00738808	4.05827	1.00513	down	-0.0667637	0.947913	0.999877	-5.80676	4.01104	4.0226	3.99647	4.06992	3.90102	4.037	Probable phiRV1 phage protein
Rv1576c		-0.157922	6.54584	1.11568	down	-0.658102	0.523387	0.999877	-5.59869	6.5373	6.13332	5.96283	6.42532	5.83572	5.89863	Probable phiRV1 phage protein
Rv1577c		-0.194267	6.48708	1.14414	down	-1.11149	0.288984	0.999877	-5.23024	6.80165	6.83394	6.38185	6.4152	6.47346	6.54597	Probable phiRv1 phage protein
Rv1578c		-0.049915	5.05986	1.0352	down	-0.382268	0.709211	0.999877	-5.73707	5.16987	5.00668	4.79021	4.9324	4.92787	4.95673	Probable phiRv1 phage protein
Rv1579c		0.0411174	6.63943	1.02891	up	0.384528	0.707581	0.999877	-5.73622	6.09433	5.8026	5.80872	6.04639	5.88749	5.89513	Probable phiRv1 phage protein
Rv1580c		-0.0576721	7.18565	1.04079	down	-0.408083	0.690684	0.999877	-5.72711	6.90029	6.73042	6.48685	6.75018	6.70857	6.48579	Probable phiRv1 phage protein
Rv1581c		-0.0148243	5.38975	1.01033	down	-0.0762851	0.940499	0.999877	-5.80608	5.17537	5.11278	5.48231	5.20493	5.03255	5.4885	Probable phiRv1 phage protein
Rv1582c		-0.221488	4.7005	1.16594	down	-1.23007	0.243162	0.999877	-5.10859	4.84797	4.68577	4.63383	4.41989	4.52635	4.55685	Probable phiRv1 phage protein
Rv1583c		0.13025	6.17552	1.09448	up	0.528265	0.607327	0.999877	-5.67251	6.57817	6.14595	5.69802	6.69705	6.11329	6.00256	Probable phiRv1 phage protein
Rv1584c		-0.0887556	8.72148	1.06345	down	-0.438997	0.668772	0.999877	-5.71435	9.0434	9.54523	9.53556	8.8428	9.39453	9.6206	Possible phiRv1 phage protein
Rv1585c		-0.406906	6.51242	1.32584	down	-1.8103	0.0963499	0.999877	-4.39687	6.74751	7.23109	6.40042	6.46711	6.71349	5.97771	Possible phage phiRv1 protein
Rv1586c		-0.163009	7.42058	1.11962	down	-0.52235	0.61131	0.999877	-5.67551	7.50664	8.36055	7.09317	7.40081	8.10474	6.96578	Probable phiRv1 integrase
Rv1587c		-0.111149	6.71522	1.08009	down	-0.325686	0.750493	0.999877	-5.75668	7.05939	7.93175	6.34688	6.79087	7.52197	6.69174	Partial REP13E12 repeat protein
Rv1589	bioB	0.190558	8.85007	1.14121	up	1.57756	0.141675	0.999877	-4.70272	8.42906	8.68378	8.55442	8.65403	8.90647	8.67845	PROBABLE BIOTIN SYNTHETASE BIOB
Rv1590		-0.0233592	8.49485	1.01632	down	-0.192615	0.85061	0.999877	-5.79062	8.30871	8.69799	8.52505	8.53536	8.57149	8.35482	hypothetical protein
Rv1591		0.178595	8.10631	1.13178	up	1.20257	0.253241	0.999877	-5.13764	7.5626	7.91664	8.07805	7.82376	8.06867	8.20065	PROBABLE TRANSMEMBRANE PROTEIN
Rv1592c		0.0672162	8.38453	1.04769	up	0.167175	0.870127	0.999877	-5.79514	8.25849	8.87051	8.84142	8.31087	9.13942	8.72178	hypothetical protein
Rv1593c		-0.0492353	9.40629	1.03472	down	-0.330176	0.747185	0.999877	-5.75523	11.1174	10.967	10.8513	10.8938	10.9298	10.9643	hypothetical protein
Rv1594	nadA	-0.073996	10.8045	1.05263	down	-0.620305	0.547114	0.999877	-5.62173	11.4199	11.2839	11.1631	11.3107	11.253	11.0812	Probable quinolinate synthetase nadA
Rv1595	nadB	-0.132958	10.9676	1.09654	down	-0.938015	0.367459	0.999877	-5.39029	11.7283	11.8221	11.4792	11.6397	11.6343	11.3566	Probable L-aspartate oxidase nadB
Rv1596	nadC	-0.135609	10.4436	1.09856	down	-0.829088	0.423876	0.999877	-5.47905	11.3378	11.2498	11.093	11.1584	11.1799	10.9354	Probable nicotinate-nucleotide pyrophosphatase nadC
Rv1597		-0.119869	8.55498	1.08664	down	-1.38473	0.192329	0.999877	-4.93643	8.97331	8.88858	8.82884	8.7739	8.79096	8.76626	hypothetical protein
Rv1598c		0.0223331	8.23783	1.0156	up	0.155615	0.879026	0.999877	-5.79698	8.70556	8.47102	8.65078	8.71955	8.56335	8.61145	hypothetical protein
Rv1599	hisD	-0.0173747	8.74993	1.01212	down	-0.131727	0.897469	0.999877	-5.80038	9.17545	9.0144	8.74348	9.02332	8.98615	8.87174	Probable histidinol dehydrogenase HisD (HDH)
Rv1600	hisC1	0.0916843	8.49381	1.06561	up	0.71892	0.486496	0.999877	-5.55898	8.54792	8.24437	8.24791	8.49271	8.37354	8.449	Probable histidinol-phosphate aminotransferase hisC1
Rv1601	hisB	0.0296395	8.13011	1.02076	up	0.281189	0.783544	0.999877	-5.76994	8.14068	7.9575	7.92585	7.97419	8.0213	8.11745	Probable imidazole glycerol-phosphate dehydratase hisB
Rv1602	hisH	-0.0918967	7.88798	1.06577	down	-0.75201	0.46711	0.999877	-5.53604	7.7725	8.01187	7.82091	7.61096	7.88064	7.83799	Probable amidotransferase hisH
Rv1603	hisA	-0.0304835	8.58346	1.02135	down	-0.236306	0.817338	0.999877	-5.78137	8.70104	8.60473	8.60399	8.61053	8.55642	8.65135	PROBABLE PHOSPHORIBOSYLFORMIMINO-5-AMINOIMIDAZOLE CARBOXAMIDE RIBOTIDE ISOMERASE HISA
Rv1604	impA	-0.024597	7.90839	1.0172	down	-0.16803	0.869469	0.999877	-5.795	7.91302	7.87903	7.97274	7.90159	7.70698	8.08242	PROBABLE INOSITOL-MONOPHOSPHATASE IMPA (IMP)
Rv1605	hisF	-0.0720299	8.56126	1.05119	down	-0.44767	0.662681	0.999877	-5.71061	8.73909	8.88611	8.94148	8.70089	8.71357	8.93613	Probable cyclase hisF
Rv1606	hisI	-0.0897989	8.35119	1.06422	down	-0.781785	0.450088	0.999877	-5.51462	8.35282	8.48655	8.51845	8.35451	8.26821	8.46571	Probable phosphoribosyl-AMP 1,6 cyclohydrolase hisI
Rv1607	chaA	0.147729	6.3176	1.10782	up	0.6727	0.514386	0.999877	-5.58945	5.33463	5.45767	5.91358	5.65231	5.60048	5.89629	Probable ionic transporter integral membrane protein chaA
Rv1608c	bcpB	0.0937373	9.22039	1.06713	up	0.574841	0.576437	0.999877	-5.64777	8.74516	8.94571	9.01818	8.68604	9.10895	9.19527	Probable peroxidoxin BcpB
Rv1609	trpE	0.00156491	8.74151	1.00109	up	0.015551	0.987858	0.999877	-5.80884	8.72617	8.64708	8.72569	8.78848	8.65892	8.65623	Probable anthranilate synthase component I trpE (GLUTAMINE AMIDOTRANSFERASE)
Rv1610		-0.127485	8.60844	1.09239	down	-0.987318	0.343741	0.999877	-5.34707	8.62764	8.81168	8.79611	8.57153	8.51686	8.76458	POSSIBLE CONSERVED MEMBRANE PROTEIN
Rv1611	trpC	0.138839	10.6931	1.10102	up	0.736797	0.475962	0.999877	-5.54671	10.0208	10.5082	10.7686	10.3497	10.6475	10.7168	Probable indole-3-glycerol phosphate synthase trpC
Rv1612	trpB	0.168203	9.82774	1.12366	up	0.994439	0.340409	0.999877	-5.34068	9.16584	9.40355	9.68454	9.44062	9.53113	9.78678	Probable tryptophan synthase, beta subunit trpB
Rv1613	trpA	0.0869038	10.4778	1.06209	up	0.42103	0.68147	0.999877	-5.72187	9.98426	10.3768	10.5002	10.2325	10.3391	10.5504	Probable tryptophan synthase, alpha subunit trpA
Rv1614	lgt	0.0348645	9.88301	1.02446	up	0.239058	0.815254	0.999877	-5.78073	9.51115	9.87077	9.81631	9.6686	9.7341	9.90014	Possible prolipoprotein diacylglyceryl transferases Lgt
Rv1615		-0.11151	9.82338	1.08036	down	-0.869022	0.402551	0.999877	-5.44761	10.0152	10.2483	10.2652	9.86416	10.085	10.2451	Probable hypothetical membrane protein
Rv1616		-0.111899	8.71577	1.08065	down	-0.6241	0.544705	0.999877	-5.61947	9.11702	9.19304	9.47087	9.00397	9.06389	9.37737	CONSERVED MEMBRANE PROTEIN
Rv1617	pykA	-0.0133644	8.91816	1.00931	down	-0.12412	0.903356	0.999877	-5.80134	9.01839	9.37774	9.31486	9.15376	9.24407	9.27307	Probable pyruvate kinase pykA
Rv1618	tesB1	0.0659727	9.01546	1.04679	up	0.522825	0.610989	0.999877	-5.67527	9.00763	9.05102	9.31579	9.02826	9.16438	9.3797	Probable acyl-CoA thioesterase II tesB1
Rv1619		0.0926782	6.31008	1.06635	up	0.669493	0.516355	0.999877	-5.59149	6.38002	6.3419	6.44745	6.42137	6.45141	6.57461	CONSERVED MEMBRANE PROTEIN
Rv1620c	cydC	-0.0235118	8.14203	1.01643	down	-0.104448	0.918607	0.999877	-5.80356	8.8322	8.80565	9.25156	8.78475	9.04863	8.98549	PROBABLE 'COMPONENT LINKED WITH THE ASSEMBLY OF CYTOCHROME' TRANSPORT TRANSMEMBRANE ATP-BINDING PROTEIN ABC TRANSPORTER CYDC
Rv1621c	cydD	0.0656863	6.98403	1.04658	up	0.300712	0.768984	0.999877	-5.76436	7.56403	7.75166	8.3836	7.6529	8.08334	8.16011	PROBABLE 'COMPONENT LINKED WITH THE ASSEMBLY OF CYTOCHROME' TRANSPORT TRANSMEMBRANE ATP-BINDING PROTEIN ABC TRANSPORTER CYDD
Rv1622c	cydB	-0.0036432	9.20337	1.00253	down	-0.0208909	0.98369	0.999877	-5.80875	9.79753	9.62414	10.2552	9.79564	10.0112	9.85908	Probable integral membrane cytochrome D ubiquinol oxidase (subunit II) cydB (Cytochrome BD-I oxidase subunit II)
Rv1623c	cydA	0.0675977	10.409	1.04797	up	0.367908	0.719603	0.999877	-5.74233	10.5435	10.4744	11.1421	10.5641	10.9361	10.8626	Probable integral membrane cytochrome D ubiquinol oxidase (subunit I) cydA (Cytochrome BD-I oxidase subunit I)
Rv1624c		0.0433143	9.48577	1.03048	up	0.217861	0.831343	0.999877	-5.7855	9.56859	9.46178	9.68727	9.61667	9.59084	9.64008	Probable conserved membrane protein
Rv1625c	cya	0.0966826	8.34862	1.06931	up	0.973866	0.3501	0.999877	-5.35905	8.54581	8.62665	8.55666	8.55797	8.78561	8.67559	MEMBRANE-ANCHORED ADENYLYL CYCLASE CYA (ATP PYROPHOSPHATE-LYASE) (ADENYLATE CYCLASE)
Rv1626		-0.055196	10.87	1.039	down	-0.379589	0.711145	0.999877	-5.73807	10.9489	11.0165	11.1215	10.8667	10.9765	11.0781	Probable two-component system transcriptional regulator
Rv1627c		-0.180517	8.77385	1.13329	down	-1.31462	0.214171	0.999877	-5.01628	8.63158	8.60744	8.51906	8.51384	8.31532	8.38736	Probable nonspecific lipid-transfer protein
Rv1628c		0.00652732	8.70337	1.00453	up	0.0428967	0.966517	0.999877	-5.80805	8.65839	8.84306	8.66163	8.51358	8.82066	8.84842	hypothetical protein
Rv1629	polA	0.200187	7.93691	1.14885	up	1.61111	0.134157	0.999877	-4.66013	7.41913	7.31161	7.20238	7.60583	7.59396	7.33389	PROBABLE DNA POLYMERASE I POLA
Rv1630	rpsA	0.0808347	11.1984	1.05763	up	0.605698	0.556443	0.999877	-5.6303	10.8432	10.8887	11.1322	11.0191	11.0311	11.0564	PROBABLE RIBOSOMAL PROTEIN S1 RPSA
Rv1631	coaE	0.0207215	9.54951	1.01447	up	0.100592	0.921601	0.999877	-5.80395	9.27428	9.52943	9.65319	9.42806	9.36145	9.72955	Probable dephospho-CoA kinase coaE (dephosphocoenzyme A kinase)
Rv1632c		0.0418918	9.7101	1.02946	up	0.155878	0.878823	0.999877	-5.79694	8.67121	9.43857	9.52712	8.71733	9.39067	9.65457	hypothetical protein
Rv1633	uvrB	-0.0494973	9.17568	1.0349	down	-0.375302	0.714245	0.999877	-5.73965	9.57996	9.35619	9.36482	9.52604	9.23664	9.3898	PROBABLE EXCINUCLEASE ABC (SUBUNIT B-HELICASE) UVRB
Rv1634		-0.0912241	6.12477	1.06527	down	-0.626672	0.543075	0.999877	-5.61794	6.46329	6.53719	6.21636	6.43308	6.21123	6.29886	Possible drug efflux membrane protein
Rv1635c		0.0835036	6.67658	1.05959	up	0.589066	0.567172	0.999877	-5.63982	6.40751	6.38882	5.92458	6.46776	6.33384	6.16981	Probable conserved transmembrane protein
Rv1636	TB15.3	0.0612893	9.94614	1.0434	up	0.290727	0.77642	0.999877	-5.76726	9.55829	9.64887	9.42904	9.55478	9.82347	9.44181	IRON-REGULATED CONSERVED HYPOTHETICAL PROTEIN TB15.3
Rv1637c		0.0710441	9.1954	1.05048	up	0.638329	0.535725	0.999877	-5.6109	9.13294	8.81651	9.09587	9.13752	8.99953	9.1214	hypothetical protein
Rv1638	uvrA	-0.0569877	8.15453	1.04029	down	-0.396613	0.69889	0.999877	-5.73161	8.51226	8.41467	8.6095	8.48232	8.38736	8.49578	PROBABLE EXCINUCLEASE ABC (SUBUNIT A-DNA-BINDING ATPase) UVRA
Rv1638A		-0.0305723	11.4211	1.02142	down	-0.145819	0.886581	0.999877	-5.79844	12.1299	11.788	11.7531	12.0355	11.8056	11.7383	hypothetical protein
Rv1639c		0.0884264	10.9509	1.06321	up	0.574902	0.576397	0.999877	-5.64773	11.415	11.1014	11.1517	11.4467	11.3116	11.1751	CONSERVED HYPOTHETICAL MEMBRANE PROTEIN
Rv1640c	lysX	-0.0014024	7.51816	1.00097	down	-0.0108693	0.991513	0.999877	-5.80891	7.8217	7.61426	7.71676	7.86263	7.72774	7.55814	Possible lysyl-tRNA synthetase 2 lysX
Rv1641	infC	-0.0834166	12.3199	1.05952	down	-0.716615	0.487865	0.999877	-5.56054	12.5175	12.3624	12.3528	12.3895	12.2699	12.323	PROBABLE INITIATION FACTOR IF-3 INFC
Rv1642	rpmI	-0.082645	11.126	1.05896	down	-0.415125	0.685666	0.999877	-5.72428	11.3274	11.2602	11.3573	11.2337	11.1376	11.3256	Probable 50S ribosomal protein L35 RpmI
Rv1643	rplT	-0.0981229	11.1886	1.07038	down	-0.502327	0.624887	0.999877	-5.68543	11.3495	11.2012	11.5729	11.204	11.1707	11.4546	Probable 50S ribosomal protein L20 RplT
Rv1644	tsnR	-0.283414	8.81535	1.21707	down	-0.976005	0.349083	0.999877	-5.35715	9.25233	9.49686	9.61663	8.93481	9.06442	9.51635	Possible 23S rRNA methyltransferase tsnR
Rv1645c		0.0138375	6.68097	1.00964	up	0.0790142	0.938375	0.999877	-5.80587	7.06872	7.16848	7.21437	7.18895	7.19127	7.11287	hypothetical protein
Rv1646	PE17	0.0755687	9.46227	1.05378	up	0.31037	0.761815	0.999877	-5.76146	9.49712	9.09209	9.49698	9.43374	9.38673	9.49243	PE FAMILY PROTEIN
Rv1647		-0.0440868	7.26177	1.03103	down	-0.322158	0.753095	0.999877	-5.7578	7.60472	7.65217	7.6332	7.68691	7.51436	7.55654	hypothetical protein
Rv1648		0.068267	8.56063	1.04846	up	0.449677	0.661275	0.999877	-5.70974	8.65398	8.79672	8.9282	8.57332	9.01717	8.99321	Probable transmembrane protein
Rv1649	pheS	0.249735	8.29878	1.18899	up	2.36227	0.0366767	0.999877	-3.59783	7.50255	7.64267	7.70143	7.81894	7.91216	7.86475	Probable phenylalanyl-tRNA synthetase, alpha chain PheS
Rv1650	pheT	0.0302271	7.93956	1.02117	up	0.201138	0.844093	0.999877	-5.78896	7.68746	8.02436	8.132	7.91599	7.88278	8.13572	Probable phenylalanyl-tRNA synthetase, beta chain PheT
Rv1651c	PE_PGRS30	-0.0310389	9.14496	1.02175	down	-0.164515	0.872172	0.999877	-5.79557	9.44565	8.96697	8.74499	9.2925	8.88877	8.88323	PE-PGRS FAMILY PROTEIN
Rv1652	argC	0.0369421	6.43795	1.02594	up	0.114299	0.910966	0.999877	-5.8025	5.91831	6.63399	6.13133	6.25217	6.77728	5.76499	PROBABLE N-ACETL-GAMMA-GLUTAMYL-PHOSHATE REDUCTASE ARGC
Rv1653	argJ	0.125237	7.62803	1.09069	up	0.359906	0.725419	0.999877	-5.74518	7.51428	8.29999	7.34108	7.96301	8.44044	7.12762	Probable Glutamate n-acetyltransferase argJ
Rv1654	argB	-0.00463068	7.8197	1.00321	down	-0.0190354	0.985138	0.999877	-5.80878	7.9323	8.6108	8.01414	8.33377	8.56159	7.64798	Probable Acetylglutamate kinase argB
Rv1655	argD	0.0677144	7.67821	1.04805	up	0.218798	0.83063	0.999877	-5.7853	7.99649	8.66517	7.88009	8.37963	8.61775	7.74751	Probable Acetylornithine aminotransferase argD
Rv1656	argF	-0.0039396	7.13772	1.00273	down	-0.0113465	0.991141	0.999877	-5.8089	7.66426	8.63923	7.97133	7.98695	8.72174	7.55431	Probable Ornithine carbamoyltransferase, anabolic ArgF
Rv1657	argR	-0.0628682	7.74978	1.04454	down	-0.25679	0.801863	0.999877	-5.7764	8.2852	8.87443	8.40179	8.53317	8.83448	8.00517	Probable Arginine repressor argR (AHRC)
Rv1658	argG	-0.0516613	8.77233	1.03646	down	-0.205457	0.840795	0.999877	-5.78809	8.96459	9.55324	9.10865	9.38146	9.42846	8.66157	Probable Argininosuccinate synthase argG
Rv1659	argH	-0.152168	7.77426	1.11124	down	-0.661071	0.521549	0.999877	-5.59682	8.42158	8.99224	8.84577	8.55665	8.87389	8.37255	Probable Argininosuccinate lyase argH
Rv1660	pks10	-0.134148	8.47262	1.09744	down	-0.591741	0.565439	0.999877	-5.63831	9.18599	8.84559	8.56718	8.94265	8.79925	8.45441	Possible chalcone synthase pks10
Rv1661	pks7	0.0576398	6.90603	1.04076	up	0.202469	0.843077	0.999877	-5.7887	7.9072	7.09765	6.86468	7.86142	7.2675	6.91353	Probable polyketide synthase pks7
Rv1662	pks8	-0.216801	7.08636	1.16215	down	-0.836466	0.419881	0.999877	-5.47334	8.11545	7.4304	7.4929	7.91217	7.0654	7.41077	Probable polyketide synthase pks8
Rv1663	pks17	-0.158356	7.35572	1.11601	down	-0.772546	0.455326	0.999877	-5.52134	8.26564	7.70958	7.61666	7.91737	7.54711	7.65233	Probable polyketide synthase pks17
Rv1664	pks9	-0.00165253	6.79497	1.00115	down	-0.0115866	0.990953	0.999877	-5.8089	7.13388	6.81765	6.88228	7.17078	6.75118	6.90688	Probable polyketide synthase pks9
Rv1665	pks11	0.00267631	8.88071	1.00186	up	0.0119915	0.990637	0.999877	-5.80889	9.36129	9.45588	9.70894	9.3534	9.57308	9.60765	Possible chalcone synthase pks11
Rv1666c	cyp139	0.00075556	7.13442	1.00052	up	0.0043654	0.996591	0.999877	-5.80895	6.92235	7.0453	7.06985	7.00495	7.02564	7.00917	Probable cytochrome P450 139 CYP139
Rv1667c		0.126383	6.6602	1.09155	up	1.18776	0.258806	0.999877	-5.15308	6.67936	6.52866	6.70735	6.59359	6.90147	6.79946	PROBABLE SECOND PART OF MACROLIDE-TRANSPORT ATP-BINDING PROTEIN ABC TRANSPORTER
Rv1668c		0.137562	7.45943	1.10004	up	1.1221	0.284629	0.999877	-5.21974	7.12166	7.06693	7.13526	7.13484	7.27794	7.32376	PROBABLE FIRST PART OF MACROLIDE-TRANSPORT ATP-BINDING PROTEIN ABC TRANSPORTER
Rv1669		-0.0110571	3.99054	1.00769	down	-0.0919352	0.928326	0.999877	-5.80478	3.93416	3.87624	3.84658	3.87209	3.89656	3.85517	hypothetical protein
Rv1670		-0.0478208	6.36702	1.0337	down	-0.23951	0.814912	0.999877	-5.78062	6.50224	6.54435	6.2932	6.41301	6.5388	6.24452	hypothetical protein
Rv1671		0.0522553	6.09318	1.03688	up	0.387806	0.705219	0.999877	-5.73498	5.99141	6.01512	6.01077	6.02665	6.18799	5.95943	PROBABLE MEMBRANE PROTEIN
Rv1672c		0.206456	7.77635	1.15385	up	0.719037	0.486427	0.999877	-5.5589	7.14678	7.97556	8.08959	7.34293	8.08791	8.40045	PROBABLE CONSERVED INTEGRAL MEMBRANE TRANSPORT PROTEIN
Rv1673c		0.0415282	4.87703	1.0292	up	0.294654	0.773492	0.999877	-5.76613	4.67068	4.97197	4.60932	4.71471	4.85398	4.80786	hypothetical protein
Rv1674c		0.0423022	4.41338	1.02976	up	0.194115	0.849462	0.999877	-5.79033	4.09476	4.47002	4.18904	4.1372	4.6471	4.09643	PROBABLE TRANSCRIPTIONAL REGULATORY PROTEIN
Rv1675c		-0.0394807	4.91404	1.02774	down	-0.27186	0.790533	0.999877	-5.77248	5.44158	5.21663	4.91079	5.25514	5.01162	5.1838	PROBABLE TRANSCRIPTIONAL REGULATORY PROTEIN
Rv1676		0.0140743	9.60613	1.0098	up	0.131784	0.897425	0.999877	-5.80037	9.35444	9.26749	9.31349	9.33185	9.32099	9.32481	hypothetical protein
Rv1677	dsbF	-0.0474837	9.56493	1.03346	down	-0.390095	0.703573	0.999877	-5.73411	9.45885	9.58381	9.57808	9.31692	9.55411	9.60726	PROBABLE CONSERVED LIPOPROTEIN DSBF
Rv1678		0.00382178	9.80494	1.00265	up	0.0266957	0.979159	0.999877	-5.80861	9.65827	9.6005	9.63537	9.83639	9.36761	9.70161	PROBABLE INTEGRAL MEMBRANE PROTEIN
Rv1679	fadE16	0.0380014	8.65526	1.02669	up	0.187579	0.854465	0.999877	-5.79156	8.73303	8.67492	8.4317	8.91153	8.44788	8.59424	POSSIBLE ACYL-CoA DEHYDROGENASE FADE16
Rv1680		0.0569857	8.1774	1.04029	up	0.315893	0.757725	0.999877	-5.75976	8.29713	8.19547	7.70855	8.42226	8.07732	7.87253	hypothetical protein
Rv1681	moeX	0.125276	7.70291	1.09072	up	0.973796	0.350133	0.999877	-5.35911	7.58461	7.66781	7.59223	7.82949	7.75316	7.63782	POSSIBLE MOLYBDOPTERIN BIOSYNTHESIS PROTEIN MOEX
Rv1682		-0.0104973	4.99341	1.0073	down	-0.0823903	0.935748	0.999877	-5.8056	4.988	4.88045	5.00568	4.97988	4.78502	5.07773	Probable coiled-coil structural protein
Rv1683		-0.0171586	8.29118	1.01196	down	-0.162387	0.87381	0.999877	-5.79592	8.21326	8.38348	8.19119	8.30832	8.16382	8.26432	Possible long-chain acyl-CoA synthase
Rv1684		0.0177335	8.73815	1.01237	up	0.136295	0.893937	0.999877	-5.79977	8.22018	8.47682	8.58175	8.24949	8.44103	8.64143	hypothetical protein
Rv1685c		0.195547	6.65242	1.14516	up	1.06094	0.310421	0.999877	-5.27914	6.05559	5.92321	6.29746	6.27598	6.10844	6.47847	hypothetical protein
Rv1686c		0.160218	6.22716	1.11746	up	1.16851	0.26618	0.999877	-5.17293	6.02092	6.04871	5.71157	5.91425	6.2997	6.04791	PROBABLE CONSERVED INTEGRAL MEMBRANE PROTEIN ABC TRANSPORTER
Rv1687c		0.139648	7.08965	1.10164	up	0.7143	0.489242	0.999877	-5.56211	6.7907	6.94348	6.28764	6.75563	7.02669	6.65844	PROBABLE CONSERVED ATP-BINDING PROTEIN ABC TRANSPORTER
Rv1688	mpg	-0.0389359	5.95872	1.02736	down	-0.296989	0.771754	0.999877	-5.76545	6.08623	6.01731	5.77959	6.0394	6.05552	5.67142	POSSIBLE 3-METHYLADENINE DNA GLYCOSYLASE MPG
Rv1689	tyrS	-0.070941	8.41467	1.0504	down	-0.543713	0.596989	0.999877	-5.66452	8.25412	8.07229	8.12966	8.0191	8.10108	8.12307	Probable Tyrosyl-tRNA synthase tyrS (TYRRS)
Rv1690	lprJ	0.212377	7.56627	1.1586	up	0.692321	0.502432	0.999877	-5.57674	6.66981	7.46581	7.54748	6.72303	7.67496	7.92224	PROBABLE LIPOPROTEIN LPRJ
Rv1691		0.265253	7.05333	1.20185	up	1.75271	0.106153	0.999877	-4.47469	6.44457	6.72882	6.88853	6.88058	6.90065	7.07645	hypothetical protein
Rv1692		-0.20152	6.79198	1.14991	down	-1.80358	0.0974485	0.999877	-4.406	6.89051	7.12923	6.88556	6.7692	6.68685	6.84468	PROBABLE PHOSPHATASE
Rv1693		-0.132883	9.40478	1.09648	down	-0.904015	0.384475	0.999877	-5.41901	9.4082	9.63935	9.76721	9.42391	9.37754	9.61464	hypothetical protein
Rv1694	tlyA	-0.00718131	7.90488	1.00499	down	-0.0652157	0.949119	0.999877	-5.80686	8.22365	8.1605	8.05795	8.25446	8.06517	8.10092	CYTOTOXIN|HAEMOLYSIN HOMOLOGUE TLYA
Rv1695	ppnK	-0.0643963	8.3406	1.04565	down	-0.490422	0.633029	0.999877	-5.69115	8.57708	8.62786	8.46639	8.49385	8.45393	8.53036	Inorganic polyphosphate/ATP-NAD kinase ppnK (Poly(P)/ATP NAD kinase)
Rv1696	recN	-0.133267	7.32167	1.09677	down	-0.608416	0.554701	0.999877	-5.62872	7.62376	7.52129	7.62522	7.47409	7.21445	7.68193	PROBABLE DNA REPAIR PROTEIN RECN (RECOMBINATION PROTEIN N)
Rv1697		0.205286	9.62546	1.15291	up	0.608041	0.554941	0.999877	-5.62894	8.13853	9.02799	9.39329	8.35635	9.14012	9.6792	hypothetical protein
Rv1698		0.14882	9.33872	1.10866	up	0.388662	0.704603	0.999877	-5.73466	7.90854	8.71898	9.35967	7.94324	8.92971	9.5607	hypothetical protein
Rv1699	pyrG	-0.0650921	9.16532	1.04615	down	-0.499876	0.626559	0.999877	-5.68662	9.62505	9.62435	9.84152	9.57474	9.65016	9.67073	Probable CTP synthase PyrG
Rv1700		-0.0304781	9.59396	1.02135	down	-0.231419	0.821042	0.999877	-5.7825	9.89899	9.87223	10.1102	9.8766	9.86875	10.0446	hypothetical protein
Rv1701		-0.00140635	8.86558	1.00098	down	-0.00926267	0.992768	0.999877	-5.80892	9.15552	8.92449	9.29891	9.21835	8.86499	9.29136	PROBABLE INTEGRASE/RECOMBINASE
Rv1702c		0.0999896	7.71271	1.07177	up	0.680975	0.509324	0.999877	-5.58413	7.1169	6.78958	6.91608	7.16382	6.99854	6.96017	hypothetical protein
Rv1703c		0.0710762	10.3898	1.0505	up	0.572084	0.578242	0.999877	-5.64929	9.85507	9.95059	10.2552	10.1175	9.98975	10.1669	Probable catechol-o-methyltransferase
Rv1704c	cycA	0.124075	9.06307	1.08981	up	1.17658	0.263069	0.999877	-5.16464	8.38646	8.528	8.70255	8.66518	8.57685	8.74721	PROBABLE D-SERINE/ALANINE/GLYCINE TRANSPORTER PROTEIN CYCA
Rv1705c	PPE22	0.0386802	5.93295	1.02717	up	0.22518	0.825778	0.999877	-5.7839	6.56324	6.15013	6.29878	6.76097	6.21726	6.14997	PPE FAMILY PROTEIN
Rv1706c	PPE23	-0.173571	5.26419	1.12785	down	-1.24861	0.23655	0.999877	-5.08874	5.74544	5.46652	5.48407	5.64618	5.38038	5.14876	PPE FAMILY PROTEIN
Rv1706A		0.0731998	3.89174	1.05205	up	0.736652	0.476047	0.999877	-5.54681	3.79598	3.94388	3.82299	3.88942	4.00262	3.89042	hypothetical protein
Rv1707		0.0251894	7.64867	1.01761	up	0.0941761	0.926585	0.999877	-5.80457	8.40401	7.28043	7.29141	8.01426	7.67919	7.35797	PROBABLE CONSERVED TRANSMEMBRANE PROTEIN
Rv1708		0.065991	7.96129	1.0468	up	0.37921	0.711419	0.999877	-5.73821	6.80426	7.05216	7.23837	6.87513	7.18819	7.22944	PUTATIVE INITIATION INHIBITOR PROTEIN
Rv1709		0.101931	7.60185	1.07321	up	0.49658	0.628811	0.999877	-5.6882	6.94371	7.16414	7.37118	7.12234	7.1177	7.54478	hypothetical protein
Rv1710		0.0209258	8.44212	1.01461	up	0.133904	0.895786	0.999877	-5.80009	8.21903	8.32295	8.57864	8.43451	8.32981	8.41908	hypothetical protein
Rv1711		-0.0524568	7.85909	1.03703	down	-0.428959	0.675853	0.999877	-5.71859	7.68749	7.77228	7.98279	7.77647	7.62884	7.87987	hypothetical protein
Rv1712	cmk	-0.0418389	7.67812	1.02943	down	-0.355726	0.728465	0.999877	-5.74665	7.63437	7.58406	7.58041	7.71056	7.42578	7.537	Probable Cytidylate kinase cmk (CMP kinase) (Cytidine monophosphate kinase) (CK)
Rv1713	engA	-0.0464814	8.30199	1.03274	down	-0.235127	0.818231	0.999877	-5.78165	8.4472	8.39781	8.38761	8.52748	8.16582	8.39988	PROBABLE GTP-BINDING PROTEIN ENGA
Rv1714		-0.020333	5.40378	1.01419	down	-0.119776	0.906721	0.999877	-5.80186	5.53185	5.49226	5.29932	5.60285	5.3582	5.30138	Probable oxidoreductase
Rv1715	fadB3	-0.0546616	5.17573	1.03862	down	-0.294066	0.773931	0.999877	-5.7663	5.24675	4.91352	4.79182	4.81197	4.89144	5.0847	PROBABLE 3-HYDROXYBUTYRYL-CoA DEHYDROGENASE FADB3 (BETA-HYDROXYBUTYRYL-CoA DEHYDROGENASE) (BHBD)
Rv1716		-0.0887984	6.18807	1.06348	down	-0.357055	0.727496	0.999877	-5.74618	6.11737	5.70376	5.66624	6.09647	5.40062	5.72388	hypothetical protein
Rv1717		-0.0493234	5.47776	1.03478	down	-0.33915	0.74059	0.999877	-5.75229	5.33499	5.21363	5.1488	5.44039	4.95921	5.14984	hypothetical protein
Rv1718		0.0973114	6.75464	1.06978	up	0.660616	0.521831	0.999877	-5.59711	6.51388	6.53798	6.44095	6.68964	6.51225	6.58286	hypothetical protein
Rv1719		-0.0217378	6.55741	1.01518	down	-0.121075	0.905715	0.999877	-5.80171	6.27789	6.27634	6.37067	6.46385	6.19791	6.19791	PROBABLE TRANSCRIPTIONAL REGULATORY PROTEIN
Rv1720c		-0.0344555	5.08751	1.02417	down	-0.235205	0.818172	0.999877	-5.78163	4.70849	4.64197	4.49262	4.80935	4.50475	4.42563	hypothetical protein
Rv1721c		-0.143756	5.61523	1.10478	down	-1.12853	0.282016	0.999877	-5.21334	5.38703	5.5632	5.50734	5.28645	5.33236	5.40748	hypothetical protein
Rv1722		-0.121398	7.30674	1.08779	down	-0.63862	0.535542	0.999877	-5.61072	7.61773	7.17752	7.15911	7.58361	6.91952	7.08704	POSSIBLE CARBOXYLASE
Rv1723		-0.16616	6.91986	1.12207	down	-1.00161	0.337076	0.999877	-5.3342	7.23122	7.12299	6.89487	7.13362	6.72863	6.88835	PROBABLE HYDROLASE
Rv1724c		-0.111707	8.38444	1.08051	down	-0.702256	0.496444	0.999877	-5.57018	8.55605	8.23834	8.40179	8.43383	8.1878	8.23942	hypothetical protein
Rv1725c		-0.0025721	7.13894	1.00178	down	-0.0126308	0.990138	0.999877	-5.80889	7.46999	7.23072	7.15361	7.53932	7.20373	7.10355	hypothetical protein
Rv1726		0.0687762	4.18033	1.04883	up	0.416769	0.684496	0.999877	-5.72361	4.41324	4.10153	4.19581	4.46214	4.2518	4.20296	PROBABLE OXIDOREDUCTASE
Rv1727		-0.0656841	4.55305	1.04658	down	-0.373159	0.715796	0.999877	-5.74043	4.68188	4.56624	4.31919	4.67117	4.38559	4.3135	hypothetical protein
Rv1728c		-0.0748246	8.2672	1.05323	down	-0.495097	0.629826	0.999877	-5.68892	7.81915	7.60311	7.54794	7.79869	7.3734	7.57364	hypothetical protein
Rv1729c		0.0143204	8.00487	1.00998	up	0.104255	0.918758	0.999877	-5.80358	7.10347	6.97615	7.14095	7.28697	6.99186	6.98472	hypothetical protein
Rv1730c		0.247272	5.7154	1.18696	up	1.38663	0.191764	0.999877	-4.93423	5.49946	5.26182	4.83508	5.5162	5.49353	5.32843	POSSIBLE PENICILLIN-BINDING PROTEIN
Rv1731	gabD2	0.0562291	8.51578	1.03974	up	0.413348	0.686931	0.999877	-5.725	8.41583	8.40349	8.08114	8.46778	8.45452	8.14684	POSSIBLE SUCCINATE-SEMIALDEHYDE DEHYDROGENASE [NADP+] DEPENDENT (SSDH) GABD2
Rv1732c		0.119394	9.72242	1.08628	up	0.829439	0.423686	0.999877	-5.47878	9.77321	9.71995	9.64556	9.67394	9.97861	9.84435	hypothetical protein
Rv1733c		0.21294	8.31492	1.15905	up	0.828948	0.423952	0.999877	-5.47916	10.9531	11.0877	10.7205	10.924	11.4251	11.051	PROBABLE CONSERVED TRANSMEMBRANE PROTEIN
Rv1734c		-0.209095	7.03315	1.15596	down	-0.828848	0.424007	0.999877	-5.47924	9.0573	9.29191	9.65858	8.71461	8.99643	9.66946	hypothetical protein
Rv1735c		0.00410365	5.34288	1.00285	up	0.0179577	0.985979	0.999877	-5.8088	5.24742	5.97308	6.2326	5.47305	5.90807	6.0843	HYPOTHETICAL MEMBRANE PROTEIN
Rv1736c	narX	0.598367	7.79406	1.514	up	1.98776	0.0710963	0.999877	-4.14941	9.43844	10.2252	9.91922	10.169	10.9678	10.2412	PROBABLE NITRATE REDUCTASE NARX
Rv1737c	narK2	0.191314	8.3913	1.1418	up	0.89684	0.388135	0.999877	-5.42495	11.14	11.0783	10.7743	11.0923	11.4294	11.0448	POSSIBLE NITRATE/NITRITE TRANSPORTER NARK2
Rv1738		0.0356017	9.8717	1.02498	up	0.0883041	0.931149	0.999877	-5.8051	13.2703	13.3141	13.2127	12.9819	13.4812	13.4408	hypothetical protein
Rv1739c		0.0417829	4.29773	1.02939	up	0.282073	0.782883	0.999877	-5.7697	4.21905	4.35287	4.36056	4.08666	4.33601	4.63517	PROBABLE SULPHATE-TRANSPORT TRANSMEMBRANE PROTEIN ABC TRANSPORTER
Rv1740		-0.138881	7.7244	1.10105	down	-0.914975	0.378931	0.999877	-5.40985	8.23513	7.89613	7.76521	7.98412	7.86712	7.62859	hypothetical protein
Rv1741		-0.124535	7.64525	1.09016	down	-0.75226	0.466965	0.999877	-5.53587	7.70165	7.4401	7.26095	7.60021	7.36137	7.06752	hypothetical protein
Rv1742		0.134695	6.07031	1.09786	up	1.23032	0.243074	0.999877	-5.10833	6.11877	5.94598	5.982	6.32063	6.05559	6.07461	hypothetical protein
Rv1743	pknE	-0.0186965	8.43133	1.01304	down	-0.146075	0.886383	0.999877	-5.7984	8.93501	8.71712	8.7251	8.9709	8.61118	8.73906	PROBABLE TRANSMEMBRANE SERINE/THREONINE-PROTEIN KINASE E PKNE (PROTEIN KINASE E) (STPK E)
Rv1744c		-0.114318	6.50302	1.08246	down	-0.578258	0.574204	0.999877	-5.64588	6.11323	5.9739	6.39111	5.97703	5.87387	6.28439	PROBABLE MEMBRANE PROTEIN
Rv1745c	idi	-0.162005	6.33243	1.11884	down	-0.513169	0.617517	0.999877	-5.6801	6.23831	5.7434	6.46689	6.21363	5.59898	6.14997	Probable isopentenyl-diphosphate delta-isomerase IDI (IPP isomerase) (Isopentenyl pyrophosphate isomerase)
Rv1746	pknF	0.131217	8.05954	1.09522	up	0.936879	0.368019	0.999877	-5.39127	7.5488	7.51588	7.49121	7.61101	7.66132	7.67722	ANCHORED-MEMBRANE SERINE/THREONINE-PROTEIN KINASE PKNF (PROTEIN KINASE F) (STPK F)
Rv1747		0.0671104	9.40516	1.04762	up	0.609758	0.553842	0.999877	-5.62794	9.21687	9.4703	9.43329	9.35527	9.45839	9.50813	PROBABLE CONSERVED TRANSMEMBRANE ATP-BINDING PROTEIN ABC TRANSPORTER
Rv1748		-0.00918878	6.77775	1.00639	down	-0.0446276	0.965167	0.999877	-5.80798	6.54522	6.71657	6.50727	6.63043	6.85472	6.25634	hypothetical protein
Rv1749c		-0.12071	9.20713	1.08727	down	-0.875698	0.399059	0.999877	-5.44223	8.8651	9.18001	9.07538	8.77326	9.01402	8.97108	POSSIBLE INTEGRAL MEMBRANE PROTEIN
Rv1750c	fadD1	-0.0670384	7.05814	1.04756	down	-0.596588	0.562306	0.999877	-5.63554	6.95865	6.8874	6.83624	6.77732	6.85871	6.84515	POSSIBLE FATTY-ACID-CoA LIGASE FADD1 (FATTY-ACID-CoA SYNTHETASE) (FATTY-ACID-CoA SYNTHASE)
Rv1751		0.00987558	9.67287	1.00687	up	0.0550825	0.957015	0.999877	-5.80746	8.97881	9.34468	9.45497	9.07056	9.34656	9.39098	PROBABLE OXIDOREDUCTASE
Rv1752		-0.0431362	5.96335	1.03035	down	-0.240925	0.813841	0.999877	-5.78029	5.09457	5.59032	5.67102	5.13878	5.41018	5.67754	hypothetical protein
Rv1753c	PPE24	0.16098	7.61223	1.11805	up	0.609938	0.553726	0.999877	-5.62783	7.26498	6.4625	6.57224	7.21867	6.67487	6.88912	PPE FAMILY PROTEIN
Rv1754c		0.421813	8.25256	1.33961	up	1.21672	0.248014	0.999877	-5.12276	6.63148	7.43034	7.64833	6.96389	7.92056	8.09114	hypothetical protein
Rv1755c	plcD	-0.050776	4.51452	1.03582	down	-0.34246	0.738163	0.999877	-5.75118	4.33181	4.18171	4.33404	4.33928	4.05562	4.30033	PROBABLE PHOSPHOLIPASE C 4 (FRAGMENT) PLCD
Rv1758	cut1	-0.0148182	3.94309	1.01032	down	-0.128641	0.899857	0.999877	-5.80077	3.94713	3.95637	3.7575	3.92171	3.8768	3.81803	PROBABLE CUTINASE CUT1
Rv1759c	wag22	-0.02595	6.05577	1.01815	down	-0.130755	0.898222	0.999877	-5.8005	5.91199	5.94729	5.48469	6.1478	5.68391	5.4344	PE-PGRS FAMILY PROTEIN
Rv1760		0.071261	9.1958	1.05063	up	0.279407	0.784878	0.999877	-5.77043	10.4786	9.98152	9.91816	10.5607	10.118	9.91328	hypothetical protein
Rv1761c		0.144205	6.78027	1.10512	up	1.37743	0.194512	0.999877	-4.94488	6.0025	5.98644	6.12563	6.23974	6.18765	6.11979	hypothetical protein
Rv1762c		0.0983208	7.30737	1.07053	up	0.684797	0.506996	0.999877	-5.58165	6.29837	6.03958	6.27802	6.36675	6.25681	6.28737	hypothetical protein
Rv1763		0.107601	9.84453	1.07744	up	0.706984	0.493609	0.999877	-5.56703	9.71679	9.86847	9.52411	9.76242	10.023	9.64679	PUTATIVE TRANSPOSASE
Rv1764		-0.0675926	8.11705	1.04797	down	-0.503652	0.623984	0.999877	-5.68478	8.00916	8.16468	8.41008	7.88238	8.19372	8.30503	PUTATIVE TRANSPOSASE
Rv1765c		-0.0112903	8.99951	1.00786	down	-0.10014	0.921952	0.999877	-5.804	9.05774	9.13087	8.93405	9.0394	8.97843	9.07095	hypothetical protein
Rv1765A		-0.011964	5.80226	1.00833	down	-0.0198089	0.984534	0.999877	-5.80877	5.00743	5.03241	6.19695	5.13491	5.22159	5.8444	PUTATIVE TRANSPOSASE (FRAGMENT)
Rv1766		-0.0954896	9.00095	1.06843	down	-0.634909	0.537875	0.999877	-5.61298	8.641	8.79015	8.78699	8.55567	8.53593	8.84008	hypothetical protein
Rv1767		-0.0347671	5.69416	1.02439	down	-0.169829	0.868086	0.999877	-5.7947	5.37242	5.76614	5.92494	5.64977	5.55739	5.75204	hypothetical protein
Rv1768	PE_PGRS31	0.251165	9.70847	1.19017	up	2.0217	0.0670261	0.999877	-4.1009	8.99783	9.33473	9.38588	9.37585	9.48313	9.61295	PE-PGRS FAMILY PROTEIN
Rv1769		0.130593	9.36956	1.09474	up	1.39254	0.190016	0.999877	-4.92736	9.13058	9.10486	9.1717	9.17989	9.27842	9.3406	hypothetical protein
Rv1770		0.0954445	9.31805	1.06839	up	0.787178	0.447047	0.999877	-5.51065	9.20449	9.05448	9.33436	9.34874	9.17134	9.35959	hypothetical protein
Rv1771		0.0381456	9.06442	1.02679	up	0.389638	0.703901	0.999877	-5.73429	9.00404	9.04327	9.05947	8.99205	9.11073	9.11843	PROBABLE OXIDOREDUCTASE
Rv1772		0.0107979	9.30226	1.00751	up	0.0407529	0.96819	0.999877	-5.80814	8.73299	9.42426	9.55172	8.6696	9.45492	9.61684	hypothetical protein
Rv1773c		0.112303	5.41027	1.08095	up	0.996753	0.339331	0.999877	-5.33859	4.84598	5.11092	4.8893	5.03333	5.11549	5.03429	PROBABLE TRANSCRIPTIONAL REGULATORY PROTEIN
Rv1774		0.240852	7.3193	1.18169	up	1.50071	0.160292	0.999877	-4.79822	5.98809	6.4802	6.15019	6.1984	6.47527	6.66737	PROBABLE OXIDOREDUCTASE
Rv1775		0.0477942	7.81897	1.03368	up	0.338797	0.740849	0.999877	-5.75241	7.58651	7.62693	7.6015	7.39389	7.76725	7.79718	hypothetical protein
Rv1776c		0.0807458	5.5491	1.05756	up	0.236452	0.817228	0.999877	-5.78134	5.12822	5.21014	5.53452	5.24918	5.25329	5.61264	POSSIBLE TRANSCRIPTIONAL REGULATORY PROTEIN
Rv1777	cyp144	-0.057251	4.27812	1.04048	down	-0.514937	0.616319	0.999877	-5.67922	4.27451	4.19574	4.24204	4.24204	4.20775	4.09074	Probable cytochrome p450 144 CYP144
Rv1778c		-0.173165	8.54787	1.12753	down	-0.817479	0.430213	0.999877	-5.48795	8.80422	8.94377	8.85117	8.46772	9.06006	8.55188	hypothetical protein
Rv1779c		-0.253021	8.43666	1.1917	down	-1.21643	0.24812	0.999877	-5.12306	9.25481	9.38645	8.99034	8.9242	9.16651	8.78183	HYPOTHETICAL INTEGRAL MEMBRANE PROTEIN
Rv1780		-0.0739667	9.35409	1.05261	down	-0.370391	0.717801	0.999877	-5.74144	8.70001	8.9599	9.18137	8.42729	9.03998	9.15211	hypothetical protein
Rv1781c	malQ	0.141157	5.6282	1.10279	up	0.771869	0.455712	0.999877	-5.52183	5.49395	5.43389	5.1233	5.61215	5.37608	5.4864	PROBABLE 4-ALPHA-GLUCANOTRANSFERASE MALQ (Amylomaltase) (Disproportionating enzyme) (D-enzyme)
Rv1782		-0.0548164	10.2186	1.03873	down	-0.462933	0.652022	0.999877	-5.70386	10.8242	10.6432	10.5649	10.8329	10.5582	10.4768	PROBABLE CONSERVED MEMBRANE PROTEIN
Rv1783		-0.0332691	10.0865	1.02333	down	-0.253732	0.804168	0.999877	-5.77717	10.8508	10.5555	10.4648	10.8043	10.5212	10.4458	PROBABLE CONSERVED MEMBRANE PROTEIN
Rv1784		-0.092594	10.7547	1.06629	down	-0.675826	0.51247	0.999877	-5.58745	11.4373	11.3185	11.2438	11.3359	11.219	11.1669	hypothetical protein
Rv1785c	cyp143	-0.0267997	6.59097	1.01875	down	-0.18756	0.854479	0.999877	-5.79157	6.66024	6.59543	6.50958	6.50329	6.66757	6.51398	PROBABLE CYTOCHROME P450 143 CYP143
Rv1786		-0.267815	7.69707	1.20398	down	-1.4327	0.178477	0.999877	-4.88015	8.29713	8.08498	7.93487	8.05493	7.79769	7.66092	PROBABLE FERREDOXIN
Rv1787	PPE25	-0.138437	7.20303	1.10071	down	-0.707773	0.493137	0.999877	-5.5665	7.59669	7.00668	7.22204	7.4105	6.82486	7.17475	PPE FAMILY PROTEIN
Rv1788	PE18	-0.131548	7.36321	1.09547	down	-0.881479	0.396051	0.999877	-5.43754	7.42072	7.2209	7.33489	7.32344	7.05983	7.1986	PE FAMILY PROTEIN
Rv1789	PPE26	-0.0397182	9.86549	1.02791	down	-0.418921	0.682968	0.999877	-5.72274	10.2396	10.0887	10.0758	10.1486	10.0284	10.1078	PPE FAMILY PROTEIN
Rv1790	PPE27	-0.150736	5.55468	1.11014	down	-0.795901	0.442158	0.999877	-5.5042	6.14325	5.50915	5.5319	5.90705	5.4142	5.41084	PPE FAMILY PROTEIN
Rv1791	PE19	-0.157991	11.887	1.11573	down	-0.84818	0.413589	0.999877	-5.46418	12.5042	12.1007	11.9342	12.3352	11.9044	11.8255	PE FAMILY PROTEIN
Rv1793	esxN	-0.14009	11.3	1.10197	down	-0.611268	0.552875	0.999877	-5.62705	12.1839	11.67	11.4496	11.9177	11.6872	11.2783	PUTATIVE ESAT-6 LIKE PROTEIN ESXN (ESAT-6 LIKE PROTEIN 5)
Rv1793	esxN	-0.118632	12.0889	1.08571	down	-0.740223	0.473959	0.999877	-5.54432	12.8196	12.4925	12.4277	12.624	12.3808	12.3791	PUTATIVE ESAT-6 LIKE PROTEIN ESXN (ESAT-6 LIKE PROTEIN 5)
Rv1794		-0.121059	11.3975	1.08753	down	-0.611146	0.552954	0.999877	-5.62713	12.315	11.6384	11.6474	12.1079	11.5199	11.6098	hypothetical protein
Rv1795		-0.191473	10.1892	1.14193	down	-1.16047	0.269309	0.999877	-5.18114	10.837	10.3763	10.3812	10.6255	10.0857	10.3089	CONSERVED HYPOTHETICAL MEMBRANE PROTEIN
Rv1796	mycP5	-0.159653	10.6823	1.11702	down	-1.28444	0.22418	0.999877	-5.04975	11.3388	11.0824	11.1212	11.0917	10.9194	11.0524	PROBABLE PROLINE RICH MEMBRANE-ANCHORED MYCOSIN MYCP5 (SERINE PROTEASE) (SUBTILISIN-LIKE PROTEASE) (SUBTILASE-LIKE) (MYCOSIN-5)
Rv1797		-0.133501	10.3564	1.09695	down	-0.630487	0.540663	0.999877	-5.61565	10.9144	10.5745	10.5604	10.7631	10.3634	10.5222	hypothetical protein
Rv1798		-0.127013	9.7325	1.09203	down	-0.93832	0.367308	0.999877	-5.39003	10.1769	9.88647	10.2019	9.93704	9.81679	10.1304	hypothetical protein
Rv1799	lppT	-0.203798	8.07805	1.15173	down	-1.40266	0.18705	0.999877	-4.91555	8.85155	8.68423	8.50708	8.66348	8.42051	8.34747	PROBABLE LIPOPROTEIN LPPT
Rv1800	PPE28	-0.19766	6.84375	1.14684	down	-1.09274	0.296802	0.999877	-5.24859	7.88889	7.28678	7.30649	7.54533	7.07429	7.26957	PPE FAMILY PROTEIN
Rv1801	PPE29	-0.190971	5.68848	1.14153	down	-0.736862	0.475924	0.999877	-5.54666	6.79141	6.39602	6.13834	6.82766	6.19381	5.73138	PPE FAMILY PROTEIN
Rv1802	PPE30	-0.291511	5.91221	1.22392	down	-0.809667	0.434513	0.999877	-5.49388	7.39645	6.72554	6.53157	7.48679	6.34528	5.94696	PPE FAMILY PROTEIN
Rv1803c	PE_PGRS32	-0.0924277	8.64895	1.06616	down	-0.27564	0.787699	0.999877	-5.77146	9.55017	8.41518	8.44078	9.25642	8.32322	8.5492	PE-PGRS FAMILY PROTEIN
Rv1804c		-0.109582	6.40154	1.07892	down	-0.421537	0.68111	0.999877	-5.72167	7.38394	6.94979	7.22586	7.55147	6.78222	6.89714	hypothetical protein
Rv1805c		0.0413647	4.54764	1.02909	up	0.258918	0.80026	0.999877	-5.77586	4.24033	4.15647	4.43119	4.41183	4.34629	4.19395	hypothetical protein
Rv1806	PE20	0.0565554	4.46403	1.03998	up	0.380413	0.71055	0.999877	-5.73776	4.05098	3.84741	3.77683	3.97946	4.03079	3.83464	PE FAMILY PROTEIN
Rv1807	PPE31	0.0813153	4.87926	1.05798	up	0.427819	0.67666	0.999877	-5.71907	4.56838	4.42919	4.19804	4.60318	4.45291	4.38347	PPE FAMILY PROTEIN
Rv1808	PPE32	-0.122494	7.59857	1.08862	down	-0.583317	0.570906	0.999877	-5.64305	7.1682	7.259	7.05669	7.19017	7.15218	6.77406	PPE FAMILY PROTEIN
Rv1809	PPE33	0.0828779	9.20881	1.05913	up	0.502856	0.624527	0.999877	-5.68517	8.87679	9.01119	8.64032	8.91403	9.06296	8.79994	PPE FAMILY PROTEIN
Rv1810		-0.196884	9.63999	1.14622	down	-1.6446	0.127001	0.999877	-4.61708	9.70975	9.95592	9.86996	9.53405	9.67231	9.73863	hypothetical protein
Rv1811	mgtC	-0.0934496	6.05625	1.06692	down	-0.34836	0.733843	0.999877	-5.74919	6.04721	6.02276	6.19939	5.73617	6.081	6.17185	POSSIBLE Mg2+ TRANSPORT P-TYPE ATPASE C MGTC
Rv1812c		0.159592	8.66624	1.11697	up	0.904672	0.384141	0.999877	-5.41846	8.69553	8.79687	9.03822	8.64285	9.0774	9.28913	PROBABLE DEHYDROGENASE
Rv1813c		0.169582	10.4295	1.12473	up	0.75342	0.466295	0.999877	-5.53505	12.2976	12.3137	12.0853	12.0349	12.6223	12.548	hypothetical protein
Rv1814	erg3	-0.071394	7.65635	1.05073	down	-0.445773	0.664011	0.999877	-5.71144	7.88453	7.81756	7.70802	7.57928	7.92088	7.69576	MEMBRANE-BOUND C-5 STEROL DESATURASE ERG3 (STEROL-C5-DESATURASE)
Rv1815		0.244222	10.0206	1.18445	up	1.31214	0.214978	0.999877	-5.01905	9.5667	9.37024	9.71926	9.47491	9.63122	10.2827	hypothetical protein
Rv1816		0.0741075	8.065	1.05271	up	0.48319	0.638	0.999877	-5.69456	7.38643	7.25287	7.41452	7.32297	7.20857	7.74461	POSSIBLE TRANSCRIPTIONAL REGULATORY PROTEIN
Rv1817		-0.0484643	7.00161	1.03416	down	-0.26091	0.79876	0.999877	-5.77535	6.81117	6.78178	6.22023	6.91543	6.43711	6.31525	POSSIBLE FLAVOPROTEIN
Rv1818c	PE_PGRS33	-0.137944	9.55221	1.10034	down	-0.898644	0.387213	0.999877	-5.42346	10.1852	9.97835	9.76031	10.0896	9.70809	9.7123	PE-PGRS FAMILY PROTEIN
Rv1819c		0.145071	7.63929	1.10579	up	0.724071	0.483446	0.999877	-5.55547	6.72193	7.16234	6.91491	6.74962	7.36309	7.12169	PROBABLE DRUGS-TRANSPORT TRANSMEMBRANE ATP-BINDING PROTEIN ABC TRANSPORTER
Rv1820	ilvG	-0.153216	7.79932	1.11205	down	-1.24539	0.23769	0.999877	-5.09221	7.88387	7.71451	7.55223	7.76242	7.44444	7.48411	Probable Acetolactate synthase ilvG (Acetohydroxy-acid synthase)(ALS)
Rv1821	secA2	-0.0307703	10.4059	1.02156	down	-0.25099	0.806236	0.999877	-5.77785	10.5603	10.3903	10.4716	10.5446	10.327	10.4583	POSSIBLE PREPROTEIN TRANSLOCASE ATPase SECA2
Rv1822	pgsA2	-0.0470731	8.34972	1.03317	down	-0.284967	0.78072	0.999877	-5.76889	7.9256	8.1806	8.40665	7.94064	8.05847	8.37252	PROBABLE CDP-DIACYLGLYCEROL--GLYCEROL-3-PHOSPHATE 3-PHOSPHATIDYLTRANSFERASE PGSA2 (PGP SYNTHASE) (PHOSPHATIDYLGLYCEROPHOSPHATE SYNTHASE) (3-PHOSPHATIDYL-1'-GLYCEROL-3'PHOSPHATE SYNTHASE)
Rv1823		0.129696	9.75697	1.09406	up	0.831043	0.422815	0.999877	-5.47755	10.015	9.86142	10.0745	10.2326	10.1053	10.0021	hypothetical protein
Rv1824		0.105098	9.75744	1.07557	up	0.652175	0.527068	0.999877	-5.60238	10.0257	10.119	10.3062	10.16	10.2892	10.3169	CONSERVED HYPOTHETICAL MEMBRANE PROTEIN
Rv1825		0.0613801	10.1572	1.04346	up	0.501055	0.625754	0.999877	-5.68604	10.516	10.5209	10.5571	10.6471	10.5342	10.5968	hypothetical protein
Rv1826	gcvH	0.0711758	11.5492	1.05057	up	0.596738	0.562209	0.999877	-5.63546	11.6431	11.5705	11.7593	11.6823	11.7209	11.7832	PROBABLE GLYCINE CLEAVAGE SYSTEM H PROTEIN GCVH
Rv1827	cfp17	-0.052098	11.4156	1.03677	down	-0.504483	0.623418	0.999877	-5.68438	11.763	11.8166	11.8024	11.6923	11.78	11.7535	CONSERVED HYPOTHETICAL PROTEIN CFP17
Rv1828		-0.0286159	9.76341	1.02003	down	-0.170602	0.867492	0.999877	-5.79457	10.294	10.2882	10.5824	10.2219	10.1782	10.6787	hypothetical protein
Rv1829		-0.161415	10.4274	1.11838	down	-1.40302	0.186946	0.999877	-4.91513	11.0738	10.8579	10.8657	10.8466	10.6993	10.7672	hypothetical protein
Rv1830		0.0791565	10.5657	1.0564	up	0.508176	0.620906	0.999877	-5.68257	10.196	10.3939	10.6846	10.1928	10.5837	10.7356	hypothetical protein
Rv1831		-0.0997968	10.3454	1.07162	down	-0.695017	0.500803	0.999877	-5.57497	10.6634	10.8125	10.7823	10.4746	10.7373	10.7469	hypothetical protein
Rv1832	gcvB	-0.254926	9.00082	1.19327	down	-1.4819	0.165157	0.999877	-4.82113	9.52678	9.26878	9.08328	9.11691	8.85841	9.13873	Probable glycine dehydrogenase gcvB (Glycine decarboxylase) (Glycine cleavage system P-protein)
Rv1833c		0.259992	8.19972	1.19747	up	1.40994	0.184942	0.999877	-4.90702	7.93549	7.86808	8.15999	8.30729	8.18292	8.25333	Possible haloalkane dehalogenase
Rv1834		-0.0144521	6.97667	1.01007	down	-0.0824839	0.935676	0.999877	-5.80559	7.74374	7.27757	7.27546	7.69975	7.24335	7.31031	Probable hydrolase
Rv1835c		-0.021361	6.75325	1.01492	down	-0.140856	0.890413	0.999877	-5.79914	6.75813	6.31306	6.55154	6.68938	6.42327	6.44599	hypothetical protein
Rv1836c		0.0139717	8.54315	1.00973	up	0.118637	0.907603	0.999877	-5.802	8.37057	8.22131	8.21557	8.36971	8.2732	8.20644	hypothetical protein
Rv1837c	glcB	0.0492469	9.87237	1.03472	up	0.385961	0.706548	0.999877	-5.73568	9.63967	9.52736	9.51066	9.68106	9.50058	9.64379	PROBABLE MALATE SYNTHASE G GLCB
Rv1838c		0.0297623	6.98291	1.02084	up	0.208054	0.838814	0.999877	-5.78756	6.81095	6.47066	6.48955	6.644	6.67951	6.53694	hypothetical protein
Rv1839c		0.000159738	7.95915	1.00011	up	0.0013226	0.998967	0.999877	-5.80896	7.84153	7.7613	7.65097	7.74814	7.80259	7.70355	hypothetical protein
Rv1840c	PE_PGRS34	-0.190188	8.32183	1.14091	down	-0.810227	0.434204	0.999877	-5.49345	8.80027	8.23609	8.28325	8.73943	7.90211	8.10751	PE-PGRS FAMILY PROTEIN
Rv1841c		-0.0611183	9.23097	1.04327	down	-0.283581	0.781756	0.999877	-5.76928	10.1031	9.84561	10.2143	9.99713	9.7813	10.2012	CONSERVED HYPOTHETICAL MEMBRANE PROTEIN
Rv1842c		-0.124448	8.7827	1.09009	down	-0.651317	0.527602	0.999877	-5.60291	9.71237	9.56835	9.97262	9.60541	9.50934	9.76523	CONSERVED HYPOTHETICAL MEMBRANE PROTEIN
Rv1843c	guaB1	-0.0513374	11.0411	1.03623	down	-0.380125	0.710758	0.999877	-5.73787	11.7688	11.6304	11.5431	11.6467	11.6109	11.5307	PROBABLE INOSINE-5'-MONOPHOSPHATE DEHYDROGENASE GUAB1(IMP DEHYDROGENASE) (IMPDH) (IMPD)
Rv1844c	gnd1	-0.0920952	9.33357	1.06592	down	-0.593596	0.564239	0.999877	-5.63725	10.0377	9.82832	9.80174	9.94868	9.77343	9.66937	PROBABLE 6-PHOSPHOGLUCONATE DEHYDROGENASE GND1
Rv1845c		-0.125237	8.44449	1.09069	down	-1.07843	0.302874	0.999877	-5.26243	9.18826	9.21914	9.34312	9.17551	9.02251	9.17679	CONSERVED HYPOTHETICAL TRANSMEMBRANE PROTEIN
Rv1846c		-0.171549	9.97041	1.12627	down	-1.43077	0.179019	0.999877	-4.88245	11.2055	11.2051	11.2183	10.904	11.0681	11.1422	POSSIBLE TRANSCRIPTIONAL REGULATORY PROTEIN
Rv1847		-0.0312371	8.44243	1.02189	down	-0.227663	0.823893	0.999877	-5.78335	8.29727	8.27802	8.48803	8.2961	8.35605	8.31745	hypothetical protein
Rv1848	ureA	-0.00333534	9.25108	1.00231	down	-0.0314807	0.975424	0.999877	-5.80847	10.2678	10.1181	10.2067	10.3424	10.0609	10.1793	Urease gamma subunit ureA (Urea amidohydrolase)
Rv1849	ureB	-0.0428829	8.21961	1.03017	down	-0.240705	0.814008	0.999877	-5.78034	9.62694	9.19682	9.44097	9.6938	9.1608	9.28148	Urease beta subunit ureB
Rv1850	ureC	0.0315119	9.31358	1.02208	up	0.158346	0.876922	0.999877	-5.79656	10.6822	10.0935	10.122	10.7288	10.1205	10.1429	Urease alpha subunit ureC (Urea amidohydrolase)
Rv1851	ureF	0.00219109	8.37719	1.00152	up	0.00881968	0.993114	0.999877	-5.80893	9.96421	9.13527	9.25907	9.96759	9.10963	9.28791	Urease accessory protein uref
Rv1852	ureG	-0.105545	8.39507	1.0759	down	-0.498207	0.627699	0.999877	-5.68742	10.1255	9.55651	9.54989	10.0829	9.38683	9.44557	Urease accessory protein ureG
Rv1853	ureD	-0.119717	7.49415	1.08652	down	-0.63441	0.53819	0.999877	-5.61328	8.89822	8.25251	8.56824	8.80267	8.17253	8.38461	Probable urease accessory protein ureD
Rv1854c	ndh	-0.126866	8.33832	1.09192	down	-0.911485	0.38069	0.999877	-5.41278	8.85972	9.12492	8.74487	8.68513	8.92124	8.74254	PROBABLE NADH DEHYDROGENASE NDH
Rv1855c		-0.083098	8.02275	1.05929	down	-0.697477	0.499319	0.999877	-5.57335	8.589	8.57591	8.28235	8.44979	8.43338	8.3148	POSSIBLE OXIDOREDUCTASE
Rv1856c		-0.0485519	10.4975	1.03423	down	-0.3879	0.705152	0.999877	-5.73495	10.4453	10.3597	10.5178	10.4403	10.2456	10.4912	POSSIBLE OXIDOREDUCTASE
Rv1857	modA	-0.22722	6.80521	1.17058	down	-0.89359	0.389801	0.999877	-5.42763	6.56483	6.51332	7.00281	6.6624	5.95255	6.78434	PROBABLE MOLYBDATE-BINDING LIPOPROTEIN MODA
Rv1858	modB	-0.246979	5.05353	1.18672	down	-0.973818	0.350122	0.999877	-5.35909	4.92394	5.09669	5.51148	4.86849	4.71473	5.20795	PROBABLE MOLBDENUM-TRANSPORT INTEGRAL MEMBRANE PROTEIN ABC TRANSPORTER MODB
Rv1859	modC	-0.00442329	8.05352	1.00307	down	-0.0342431	0.973269	0.999877	-5.80838	8.082	8.16013	8.37705	8.03999	8.18856	8.37736	PROBABLE MOLYBDENUM-TRANSPORT ATP-BINDING PROTEIN ABC TRANSPORTER MODC
Rv1860	apa	0.242237	9.28166	1.18283	up	1.64686	0.12653	0.999877	-4.61415	8.62765	8.78311	8.8029	8.98751	9.06531	8.88755	ALANINE AND PROLINE RICH SECRETED PROTEIN APA (FIBRONECTIN ATTACHMENT PROTEIN) (Immunogenic protein MPT32) (Antigen MPT-32) (45-kDa glycoprotein) (45/47 kDa antigen)
Rv1861		0.0555883	8.70575	1.03928	up	0.357002	0.727535	0.999877	-5.7462	8.5714	8.76674	8.90427	8.53166	8.86252	9.015	PROBABLE CONSERVED TRANSMEMBRANE PROTEIN
Rv1862	adhA	0.0710935	7.75209	1.05051	up	0.593533	0.56428	0.999877	-5.63729	8.1823	7.90704	8.07702	8.24941	7.92925	8.20098	Probable alcohol dehydrogenase adhA
Rv1863c		-0.164127	9.84203	1.12049	down	-0.854649	0.410142	0.999877	-5.45908	10.0663	10.4874	10.4718	9.98405	10.1674	10.3816	PROBABLE CONSERVED INTEGRAL MEMBRANE PROTEIN
Rv1864c		0.0524823	7.61169	1.03705	up	0.39095	0.702958	0.999877	-5.73379	7.27227	7.42118	7.72445	7.32092	7.55814	7.69627	hypothetical protein
Rv1865c		0.0184932	5.85707	1.0129	up	0.149999	0.883356	0.999877	-5.79783	5.55852	5.40717	5.54513	5.4108	5.54317	5.61233	PROBABLE SHORT-CHAIN TYPE DEHYDROGENASE
Rv1866		-0.0267208	6.40316	1.01869	down	-0.235666	0.817823	0.999877	-5.78152	6.3348	6.22941	6.12311	6.2459	6.36884	5.99242	hypothetical protein
Rv1867		0.110855	6.53475	1.07987	up	0.88209	0.395734	0.999877	-5.43704	6.27222	6.25323	6.30507	6.32896	6.38634	6.44779	hypothetical protein
Rv1868		0.150591	7.16059	1.11002	up	0.749513	0.468556	0.999877	-5.53781	7.43769	7.01542	6.99181	7.59315	7.05224	7.25131	hypothetical protein
Rv1869c		-0.045016	9.81403	1.03169	down	-0.298463	0.770657	0.999877	-5.76502	10.4594	10.6296	10.5483	10.3911	10.4886	10.6225	Probable reductase
Rv1870c		0.0348595	11.0346	1.02446	up	0.339962	0.739994	0.999877	-5.75202	11.4613	11.2366	11.3403	11.4314	11.3232	11.3882	hypothetical protein
Rv1871c		-0.0762652	12.3904	1.05429	down	-0.786684	0.447325	0.999877	-5.51102	12.792	12.744	12.8641	12.6575	12.7444	12.7695	hypothetical protein
Rv1872c	lldD2	-0.0256906	12.5627	1.01797	down	-0.210604	0.83687	0.999877	-5.78704	12.867	12.8713	13.0027	12.8127	12.821	13.0303	POSSIBLE L-LACTATE DEHYDROGENASE (CYTOCHROME) LLDD2
Rv1873		-0.00497991	4.68232	1.00346	down	-0.0381973	0.970183	0.999877	-5.80824	4.56974	4.50627	4.64347	4.4546	4.67404	4.57589	hypothetical protein
Rv1874		0.046587	8.05664	1.03282	up	0.285709	0.780166	0.999877	-5.76868	8.03915	8.1007	7.79174	8.11227	8.13997	7.81912	hypothetical protein
Rv1875		-0.0334197	8.20369	1.02344	down	-0.171964	0.866445	0.999877	-5.79434	8.18722	8.75703	8.06347	8.11996	8.626	8.16151	hypothetical protein
Rv1876	bfrA	0.048836	10.7076	1.03443	up	0.373624	0.715459	0.999877	-5.74026	10.522	10.1482	10.344	10.5597	10.2817	10.3194	PROBABLE BACTERIOFERRITIN BFRA
Rv1877		0.00418869	8.10966	1.00291	up	0.0307126	0.976024	0.999877	-5.8085	8.58763	8.43436	8.46417	8.61736	8.32205	8.55932	PROBABLE CONSERVED INTEGRAL MEMBRANE PROTEIN
Rv1878	glnA3	0.0953187	5.81471	1.0683	up	0.537648	0.601037	0.999877	-5.66768	6.10333	6.00285	5.8184	6.18037	5.98838	6.04179	PROBABLE GLUTAMINE SYNTHETASE GLNA3 (GLUTAMINE SYNTHASE) (GS-I)
Rv1879		0.0147603	5.23781	1.01028	up	0.119735	0.906752	0.999877	-5.80187	5.29388	5.48271	5.5915	5.56087	5.38876	5.46274	hypothetical protein
Rv1880c	cyp140	0.0999897	10.5044	1.07177	up	0.571605	0.578556	0.999877	-5.64955	10.5015	10.3735	10.1416	10.6099	10.4687	10.238	Probable cytochrome p450 140 CYP140
Rv1881c	lppE	0.125656	9.24133	1.091	up	0.897819	0.387634	0.999877	-5.42414	9.3678	8.99844	9.03675	9.3145	9.17855	9.28691	POSSIBLE CONSERVED LIPOPROTEIN LPPE
Rv1882c		0.104965	8.1935	1.07547	up	0.646033	0.530898	0.999877	-5.60618	7.97038	7.74974	8.09564	7.83583	7.90425	8.39058	PROBABLE SHORT-CHAIN TYPE DEHYDROGENASE/REDUCTASE
Rv1883c		0.150404	10.5802	1.10988	up	0.861459	0.406533	0.999877	-5.45366	10.3575	10.3719	10.5227	10.2211	10.5107	10.9715	hypothetical protein
Rv1884c	rpfC	0.191094	11.8364	1.14163	up	1.65788	0.124257	0.999877	-4.59985	11.5393	11.2835	11.4422	11.5237	11.5103	11.8042	PROBABLE RESUSCITATION-PROMOTING FACTOR RPFC
Rv1885c		0.322003	8.40124	1.25006	up	2.32975	0.0388793	0.999877	-3.64694	8.06036	8.37548	8.34232	8.35886	8.81395	8.57136	hypothetical protein
Rv1886c	fbpB	0.0250452	11.3595	1.01751	up	0.232143	0.820493	0.999877	-5.78233	11.2891	11.3708	11.2172	11.4191	11.3585	11.1746	SECRETED ANTIGEN 85-B FBPB (85B) (ANTIGEN 85 COMPLEX B) (MYCOLYL TRANSFERASE 85B) (FIBRONECTIN-BINDING PROTEIN B) (EXTRACELLULAR ALPHA-ANTIGEN)
Rv1887		0.0109813	10.4813	1.00764	up	0.0648986	0.949366	0.999877	-5.80688	10.2024	10.4217	10.8311	10.3523	10.5242	10.6116	hypothetical protein
Rv1888c		-0.145526	9.07498	1.10613	down	-0.840441	0.417738	0.999877	-5.47025	9.32703	9.18205	9.48344	9.24389	9.10813	9.20393	POSSIBLE TRANSMEMBRANE PROTEIN
Rv1888A		0.107288	7.46236	1.0772	up	0.499833	0.626589	0.999877	-5.68664	7.09277	7.6796	7.7032	7.41805	7.7329	7.64649	hypothetical protein
Rv1889c		0.0258552	6.72001	1.01808	up	0.209327	0.837843	0.999877	-5.7873	6.22514	6.18491	6.26124	6.22587	6.33021	6.19278	hypothetical protein
Rv1890c		-0.00541101	5.9262	1.00376	down	-0.0438759	0.965754	0.999877	-5.80801	5.69785	5.80764	5.71962	5.57452	5.95045	5.68391	hypothetical protein
Rv1891		-0.018959	10.7878	1.01323	down	-0.103055	0.919689	0.999877	-5.80371	10.8941	11.1301	11.3508	11.0287	11.0647	11.2247	hypothetical protein
Rv1892		0.0317923	8.70016	1.02228	up	0.188771	0.853552	0.999877	-5.79134	9.14541	9.16943	9.36278	9.32799	9.16193	9.28307	PROBABLE MEMBRANE PROTEIN
Rv1893		-0.0193756	9.97536	1.01352	down	-0.109179	0.914936	0.999877	-5.80306	10.6416	10.5756	10.5691	10.6899	10.4979	10.5404	hypothetical protein
Rv1894c		0.0997021	8.03198	1.07155	up	0.50157	0.625404	0.999877	-5.68579	7.57843	8.07168	7.3147	7.70065	8.08215	7.48111	hypothetical protein
Rv1895		0.0534589	6.38275	1.03775	up	0.297882	0.771089	0.999877	-5.76519	6.37516	6.85625	6.38348	6.39666	6.93125	6.44736	POSSIBLE DEHYDROGENASE
Rv1896c		0.114803	8.22874	1.08283	up	1.0394	0.319912	0.999877	-5.29943	8.39371	8.28831	8.41827	8.42256	8.40385	8.61829	hypothetical protein
Rv1897c		0.075357	7.59866	1.05362	up	0.651565	0.527448	0.999877	-5.60276	7.36807	7.46502	7.56707	7.43059	7.56245	7.63319	hypothetical protein
Rv1898		-0.0303009	8.88303	1.02123	down	-0.283043	0.782158	0.999877	-5.76943	9.0108	8.97846	8.89171	8.92429	8.9951	8.87067	hypothetical protein
Rv1899c	lppD	-0.0166228	8.17392	1.01159	down	-0.135491	0.894558	0.999877	-5.79988	8.64011	8.46527	8.62147	8.6762	8.36425	8.63654	POSSIBLE LIPOPROTEIN LPPD
Rv1900c	lipJ	-0.0427483	7.76323	1.03007	down	-0.457592	0.655743	0.999877	-5.70625	8.25957	8.19195	8.28397	8.26576	8.07785	8.26364	PROBABLE LIGNIN PEROXIDASE LIPJ
Rv1901	cinA	0.0840505	8.35421	1.05999	up	0.583783	0.570603	0.999877	-5.64279	8.07246	8.47585	8.34316	8.62115	8.19977	8.3227	PROBABLE CINA-LIKE PROTEIN CINA
Rv1902c	nanT	0.0503699	6.90808	1.03553	up	0.24469	0.810994	0.999877	-5.77939	6.83819	6.80981	7.04953	6.90124	6.91875	7.02865	PROBABLE SIALIC ACID-TRANSPORT INTEGRAL MEMBRANE PROTEIN NANT
Rv1903		-0.00289596	8.57395	1.00201	down	-0.0287447	0.977559	0.999877	-5.80855	8.19076	7.91499	8.11345	8.04814	8.08056	8.08181	PROBABLE CONSERVED MEMBRANE PROTEIN
Rv1904		-0.0256299	10.6779	1.01792	down	-0.145268	0.887006	0.999877	-5.79852	10.5774	10.8181	11.0195	10.726	10.752	10.86	hypothetical protein
Rv1905c	aao	-0.120666	7.91411	1.08724	down	-0.443246	0.665785	0.999877	-5.71253	7.86834	7.70324	8.2811	7.78746	7.56582	8.13741	PROBABLE D-AMINO ACID OXIDASE AAO
Rv1906c		-0.112132	11.0204	1.08082	down	-1.0578	0.31179	0.999877	-5.28212	11.3417	11.2584	11.0659	11.146	11.1621	11.0214	hypothetical protein
Rv1907c		-0.154229	7.80599	1.11283	down	-1.58886	0.139103	0.999877	-4.68844	8.38465	8.37602	8.47393	8.20981	8.22636	8.33575	hypothetical protein
Rv1908c	katG	0.0709048	10.234	1.05038	up	0.417341	0.68409	0.999877	-5.72338	10.8768	10.7331	10.6587	11.0312	10.7925	10.6576	CATALASE-PEROXIDASE-PEROXYNITRITASE T KATG
Rv1909c	furA	-0.02085	8.30206	1.01456	down	-0.0714988	0.944225	0.999877	-5.80643	8.67377	8.39306	8.59924	8.42716	8.56829	8.60806	FERRIC UPTAKE REGULATION PROTEIN FURA (FUR)
Rv1910c		0.0792741	8.60024	1.05649	up	0.554099	0.59009	0.999877	-5.65903	9.1797	8.87929	8.89041	9.14578	9.06031	8.98114	PROBABLE EXPORTED PROTEIN
Rv1911c	lppC	0.0619176	9.99565	1.04385	up	0.507975	0.621042	0.999877	-5.68267	9.88764	10.0153	10.0235	10.103	10.0087	10.0005	PROBABLE LIPOPROTEIN LPPC
Rv1912c	fadB5	0.232695	8.3407	1.17503	up	1.21346	0.249212	0.999877	-5.1262	7.64086	7.72891	7.2645	7.80056	7.93342	7.59838	POSSIBLE OXIDOREDUCTASE FADB5
Rv1913		0.180617	6.35075	1.13337	up	1.10996	0.289616	0.999877	-5.23174	5.49493	5.53714	6.20455	5.95585	5.88838	5.93425	hypothetical protein
Rv1914c		0.0344383	7.90485	1.02416	up	0.221406	0.828646	0.999877	-5.78474	7.79571	7.8264	8.17968	7.87632	8.0571	7.9717	hypothetical protein
Rv1915	aceAa	0.00757459	10.2623	1.00526	up	0.0648414	0.94941	0.999877	-5.80688	10.5242	10.5232	10.5314	10.4706	10.6344	10.4965	PROBABLE ISOCITRATE LYASE aceAa [FIRST PART] (ISOCITRASE) (ISOCITRATASE) (ICL)
Rv1916	aceAb	0.0195633	8.72697	1.01365	up	0.160462	0.875292	0.999877	-5.79622	9.29058	9.17254	9.25507	9.27628	9.18301	9.3176	PROBABLE ISOCITRATE LYASE aceAb [SECOND PART] (ISOCITRASE) (ISOCITRATASE) (ICL)
Rv1917c	PPE34	0.200546	6.87607	1.14913	up	0.744096	0.471702	0.999877	-5.54162	6.71796	5.70069	6.00256	6.82198	6.01039	6.19047	PPE FAMILY PROTEIN
Rv1918c	PPE35	0.314731	9.64896	1.24378	up	1.48804	0.163554	0.999877	-4.81366	9.58454	9.2054	9.11855	9.83635	9.58093	9.4354	PPE FAMILY PROTEIN
Rv1919c		0.0373182	10.474	1.0262	up	0.350441	0.732323	0.999877	-5.74848	10.1541	10.1598	10.3261	10.1975	10.3712	10.1833	hypothetical protein
Rv1920		0.157136	8.45439	1.11507	up	1.17787	0.262575	0.999877	-5.16331	8.49608	8.35277	8.53161	8.70334	8.57977	8.56876	PROBABLE MEMBRANE PROTEIN
Rv1921c	lppF	0.0556428	4.11039	1.03932	up	0.380328	0.710611	0.999877	-5.73779	4.08686	3.94608	4.29782	4.07828	4.1489	4.2705	PROBABLE CONSERVED LIPOPROTEIN LPPF
Rv1922		-0.00699925	7.91046	1.00486	down	-0.0491818	0.961616	0.999877	-5.80777	8.65674	8.30556	8.35763	8.5833	8.37366	8.34196	PROBABLE CONSERVED LIPOPROTEIN
Rv1923	lipD	0.0498001	8.97418	1.03512	up	0.500634	0.626042	0.999877	-5.68625	9.0972	9.05767	9.05466	9.20377	9.09828	9.05688	PROBABLE LIPASE LIPD
Rv1924c		-0.0199538	8.06684	1.01393	down	-0.109592	0.914616	0.999877	-5.80302	7.79458	7.97897	8.45696	7.78386	8.05285	8.33393	hypothetical protein
Rv1925	fadD31	0.00315545	11.2562	1.00219	up	0.0296515	0.976852	0.999877	-5.80853	11.3153	11.5547	11.4105	11.2609	11.5045	11.5247	PROBABLE ACYL-CoA LIGASE FADD31 (ACYL-COA SYNTHETASE) (ACYL-CoA SYNTHASE)
Rv1926c	mpt63	0.060996	9.64276	1.04319	up	0.253871	0.804063	0.999877	-5.77713	10.0614	10.1199	9.70907	10.1669	10.0523	9.85427	IMMUNOGENIC PROTEIN MPT63 (ANTIGEN MPT63/MPB63) (16 kDa IMMUNOPROTECTIVE EXTRACELLULAR PROTEIN)
Rv1927		-0.0386301	7.00415	1.02714	down	-0.336312	0.742673	0.999877	-5.75323	6.9694	6.99368	6.96113	6.87313	6.95689	6.9783	hypothetical protein
Rv1928c		-0.00489932	5.45388	1.0034	down	-0.0386809	0.969806	0.999877	-5.80822	5.38924	5.47622	5.24455	5.39078	5.41882	5.2857	PROBABLE SHORT-CHAIN TYPE DEHYDROGENASE/REDUCTASE
Rv1929c		-0.0396865	6.67433	1.02789	down	-0.217332	0.831746	0.999877	-5.78562	6.60664	7.00848	7.07049	6.47907	7.14515	6.94233	hypothetical protein
Rv1930c		-0.0657212	5.17166	1.04661	down	-0.348135	0.734008	0.999877	-5.74926	5.43452	5.29508	4.99197	5.29822	5.2134	5.01278	hypothetical protein
Rv1931c		0.0256099	5.312	1.01791	up	0.128298	0.900122	0.999877	-5.80082	5.25005	5.55146	5.17477	5.33289	5.42556	5.29467	PROBABLE TRANSCRIPTIONAL REGULATORY PROTEIN
Rv1932	tpx	0.0918802	10.6933	1.06576	up	0.756049	0.464778	0.999877	-5.53318	10.1327	10.4025	10.4821	10.258	10.5009	10.534	PROBABLE THIOL PEROXIDASE TPX
Rv1933c	fadE18	0.172924	4.53923	1.12734	up	0.530239	0.606001	0.999877	-5.6715	4.11246	4.26794	4.50781	4.38076	4.2734	4.75281	PROBABLE ACYL-CoA DEHYDROGENASE FADE18
Rv1934c	fadE17	0.0204313	4.24794	1.01426	up	0.15824	0.877004	0.999877	-5.79657	4.2337	4.30268	4.30353	4.37539	4.27985	4.24598	PROBABLE ACYL-CoA DEHYDROGENASE FADE17
Rv1935c	echA13	0.0658348	4.42924	1.04669	up	0.399794	0.696611	0.999877	-5.73037	4.34337	4.43407	4.22311	4.38918	4.46607	4.3428	POSSIBLE ENOYL-CoA HYDRATASE ECHA13 (ENOYL HYDRASE) (UNSATURATED ACYL-CoA HYDRATASE) (CROTONASE)
Rv1936		0.0222394	5.94271	1.01553	up	0.121388	0.905472	0.999877	-5.80167	5.75997	5.70275	5.45584	5.73026	5.69859	5.55644	POSSIBLE MONOOXYGENASE
Rv1937		0.0192686	4.55056	1.01345	up	0.101059	0.921239	0.999877	-5.80391	4.3692	4.66962	4.28753	4.49672	4.57565	4.3118	POSSIBLE OXYGENASE
Rv1938	ephB	0.050917	5.60462	1.03592	up	0.235934	0.81762	0.999877	-5.78146	5.5515	5.48733	5.30684	5.64028	5.56407	5.29407	PROBABLE EPOXIDE HYDROLASE EPHB (EPOXIDE HYDRATASE)
Rv1939		-0.0257657	4.66282	1.01802	down	-0.161508	0.874487	0.999877	-5.79606	4.70802	4.80289	4.53512	4.79673	4.66749	4.50451	PROBABLE OXIDOREDUCTASE
Rv1940	ribA1	-0.0227421	4.84629	1.01589	down	-0.165307	0.871563	0.999877	-5.79544	4.93375	4.80984	4.90432	4.82768	4.89688	4.85512	Probable Riboflavin biosynthesis protein ribA1 (GTP cyclohydrolase II)
Rv1941		0.286406	7.39516	1.2196	up	1.27381	0.227793	0.999877	-5.06139	6.5172	7.00919	7.07783	7.01393	7.15532	7.29418	PROBABLE SHORT-CHAIN TYPE DEHYDROGENASE/REDUCTASE
Rv1942c		-0.0743107	7.43196	1.05286	down	-0.590228	0.566419	0.999877	-5.63916	6.96148	7.10549	7.03677	6.76545	7.08622	7.02914	hypothetical protein
Rv1943c		-0.214313	7.46374	1.16015	down	-1.48714	0.16379	0.999877	-4.81477	7.42337	7.69435	7.51858	7.18711	7.47873	7.32752	hypothetical protein
Rv1944c		0.0296854	5.89697	1.02079	up	0.285403	0.780394	0.999877	-5.76877	5.95223	6.01712	5.90603	5.94598	6.10102	5.91744	hypothetical protein
Rv1945		0.212828	6.63292	1.15896	up	1.02069	0.328326	0.999877	-5.31677	6.33222	6.3969	6.15267	6.69018	6.50347	6.32663	hypothetical protein
Rv1946c	lppG	-0.0362824	6.04715	1.02547	down	-0.223966	0.8267	0.999877	-5.78417	5.92875	5.85357	6.23137	5.87093	6.01263	6.02128	POSSIBLE LIPOPROTEIN
Rv1947		0.0523879	7.48986	1.03698	up	0.42651	0.677586	0.999877	-5.71961	7.33558	7.45414	7.71053	7.58018	7.43835	7.63888	hypothetical protein
Rv1948c		-0.103755	7.56669	1.07457	down	-0.496488	0.628874	0.999877	-5.68825	7.60829	7.40517	7.20344	7.43682	7.25635	7.21247	hypothetical protein
Rv1949c		-0.0675317	5.08078	1.04792	down	-0.332972	0.745128	0.999877	-5.75433	4.93109	4.92395	4.8001	4.7772	4.82989	4.84546	hypothetical protein
Rv1950c		-0.0557765	7.57936	1.03942	down	-0.377869	0.712388	0.999877	-5.7387	7.78478	7.59188	7.67066	7.80359	7.74136	7.33504	hypothetical protein
Rv1951c		-0.118901	8.2542	1.08591	down	-0.700184	0.497689	0.999877	-5.57155	8.59916	8.72312	8.46198	8.57572	8.56568	8.28616	hypothetical protein
Rv1952		-0.0281385	9.61103	1.0197	down	-0.207886	0.838942	0.999877	-5.7876	9.7702	9.86963	9.99255	9.70715	9.90427	9.93655	hypothetical protein
Rv1953		-0.100663	6.75397	1.07227	down	-0.748437	0.46918	0.999877	-5.53857	6.82382	6.77011	7.06654	6.80621	6.67343	6.87885	hypothetical protein
Rv1954c		-0.336233	4.63612	1.26246	down	-1.53396	0.151992	0.999877	-4.75726	4.66697	4.69228	5.48994	4.61532	4.44293	4.78224	hypothetical protein
Rv1955		-0.0866856	8.31733	1.06193	down	-0.447803	0.662588	0.999877	-5.71055	8.54708	8.21153	7.78197	8.19586	8.19868	7.88598	hypothetical protein
Rv1956		0.0891621	8.76011	1.06375	up	0.641912	0.533477	0.999877	-5.60871	8.33008	8.4074	8.16103	8.44471	8.42583	8.29546	POSSIBLE TRANSCRIPTIONAL REGULATORY PROTEIN
Rv1957		0.0869176	9.93115	1.0621	up	0.565745	0.582403	0.999877	-5.65276	9.81783	9.53053	9.53374	9.82143	9.77878	9.54264	hypothetical protein
Rv1958c		-0.021724	6.08046	1.01517	down	-0.0725972	0.94337	0.999877	-5.80635	5.86786	5.81431	6.00223	5.90831	5.80484	5.90608	hypothetical protein
Rv1959c		-0.0662443	7.34749	1.04699	down	-0.39322	0.701326	0.999877	-5.73292	7.06102	7.40795	7.30385	6.95968	7.27668	7.33772	hypothetical protein
Rv1960c		-0.113086	7.28551	1.08154	down	-0.689361	0.504225	0.999877	-5.57868	7.29472	7.37692	7.29434	6.98182	7.39282	7.25208	hypothetical protein
Rv1961		0.0353094	6.9913	1.02478	up	0.258306	0.800721	0.999877	-5.77601	7.22387	7.18679	7.07526	7.31532	7.13842	7.1381	hypothetical protein
Rv1962c		0.0439996	7.52061	1.03097	up	0.365031	0.721692	0.999877	-5.74337	7.40044	7.13207	7.29603	7.28965	7.28818	7.38271	hypothetical protein
Rv1963c	mce3R	0.186084	5.96648	1.13767	up	1.4037	0.186747	0.999877	-4.91433	5.26144	5.52493	5.54018	5.40416	5.72639	5.75427	PROBABLE TRANSCRIPTIONAL REPRESSOR (PROBABLY TETR-FAMILY) MCE3R
Rv1964	yrbE3A	-0.00946318	4.48758	1.00658	down	-0.0702435	0.945203	0.999877	-5.80652	4.54598	4.54121	4.47483	4.3872	4.53865	4.60777	CONSERVED HYPOTHETICAL INTEGRAL MEMBRANE PROTEIN YRBE3A
Rv1965	yrbE3B	-0.0747816	5.14774	1.0532	down	-0.565489	0.582572	0.999877	-5.65289	5.4487	5.10351	5.11955	5.21434	5.26294	4.97014	CONSERVED HYPOTHETICAL INTEGRAL MEMBRANE PROTEIN YRBE3B
Rv1966	mce3A	-0.0335601	5.13396	1.02353	down	-0.234643	0.818598	0.999877	-5.78176	5.46473	5.14993	5.01118	5.35476	5.09307	5.07733	MCE-FAMILY PROTEIN MCE3A
Rv1967	mce3B	-0.020837	4.47084	1.01455	down	-0.162743	0.873537	0.999877	-5.79586	4.88383	4.54557	4.44194	4.6439	4.66076	4.50416	MCE-FAMILY PROTEIN MCE3B
Rv1968	mce3C	-0.0316138	4.5659	1.02215	down	-0.125364	0.902393	0.999877	-5.80118	4.87614	4.56887	4.27345	4.75876	4.5439	4.32095	MCE-FAMILY PROTEIN MCE3C
[truncated: 2,956 more rows]

## Sheet: Legend
A dataframe with a row for the number top genes and the following columns:
Log2FC	estimate of the log2-fold-change corresponding to the effect or contrast
AveExpr	average log2-expression for the probe over all arrays
P-value	raw p-value
Adjusted p-value	adjusted p-value or q-value
B	log odds that the gene is differentially expressed
